# Supplementary material for: Seroprevalence for dengue virus in a hyperendemic area and associated socioeconomic and demographic factors using a cross-sectional design and a geostatistical approach, state of São Paulo, Brazil
Source: BMC Infect Dis. 2019 May 20;19:441. doi: 10.1186/s12879-019-4074-4 (PMC6528304; doi:10.1186/s12879-019-4074-4)
Supplement: Supplementary file 2 — R codes related to the analysis of the imputed data using R-INLA and a Bayesian Geostatistical approach. (R 123 kb) [file 12879_2019_4074_MOESM2_ESM.r]

######## R codes related to the analysis of the imputed data using R-INLA and a Bayesian Geostatistical approach

rm(list=ls())
ls()

getwd()
setwd("C:/f_chiara_neto_ativos/pos_doc_visit_tec/CHICO/Marta_Blangiardo/temat_dengue/coorte_1�onda/Chico/dados_trab_29082017")

#####################################################

#Load support files and packages

library(rgdal)
library(lattice)
library(sp)
library(raster)
library(dismo)
library(splancs)
library(INLA)
library(reshape)
library(gstat)
library(ggplot2)
library(ggmap)
library(rworldmap)
library(rgdal)
library(PBSmapping)
library(mice)
##############################################################


# Reeding the imputed dataset n� 1

coor.numer.imp.1 <- read.csv("coorte_imp_1_numer.csv",sep=";")
str(coor.numer.imp.1)

## NAs??
sapply(coor.numer.imp.1, function(x) sum(is.na(x)))
## OK!

### transformation of covariates hours at home and number of residents

coor.numer.imp.1$hrs_cs_ctg <- coor.numer.imp.1$hrs_cs
coor.numer.imp.1$hrs_cs_ctg[coor.numer.imp.1$hrs_cs<13] <- 0
coor.numer.imp.1$hrs_cs_ctg[coor.numer.imp.1$hrs_cs>12] <- 1

str(coor.numer.imp.1)

coor.numer.imp.1[,c(14,24)]

coor.numer.imp.1$num_mor_ctg <- coor.numer.imp.1$num_mor
coor.numer.imp.1$num_mor_ctg[coor.numer.imp.1$num_mor<5] <- 0
coor.numer.imp.1$num_mor_ctg[coor.numer.imp.1$num_mor>4] <- 1

str(coor.numer.imp.1)

coor.numer.imp.1[,c(15,25)]

# standardizong income and age

coor.numer.imp.1$renda.std  <- MyStd(coor.numer.imp.1$renda)
coor.numer.imp.1$idade.std <- MyStd(coor.numer.imp.1$idade)

########################################

# Reeding the imputed dataset n� 2

coor.numer.imp.2 <- read.csv("coorte_imp_2_numer.csv",sep=";")
str(coor.numer.imp.2)

## NAs??
sapply(coor.numer.imp.2, function(x) sum(is.na(x)))
## OK!

### transformation of covariates hours at home and number of residents

coor.numer.imp.2$hrs_cs_ctg <- coor.numer.imp.2$hrs_cs
coor.numer.imp.2$hrs_cs_ctg[coor.numer.imp.2$hrs_cs<13] <- 0
coor.numer.imp.2$hrs_cs_ctg[coor.numer.imp.2$hrs_cs>12] <- 1

str(coor.numer.imp.2)

coor.numer.imp.2[,c(14,24)]

coor.numer.imp.2$num_mor_ctg <- coor.numer.imp.2$num_mor
coor.numer.imp.2$num_mor_ctg[coor.numer.imp.2$num_mor<5] <- 0
coor.numer.imp.2$num_mor_ctg[coor.numer.imp.2$num_mor>4] <- 1

str(coor.numer.imp.2)

coor.numer.imp.1[,c(15,25)]

# standardizong income and age

coor.numer.imp.2$renda.std  <- MyStd(coor.numer.imp.2$renda)
coor.numer.imp.2$idade.std <- MyStd(coor.numer.imp.2$idade)

######################################

# Reeding the imputed dataset n� 3

coor.numer.imp.3 <- read.csv("coorte_imp_3_numer.csv",sep=";")
str(coor.numer.imp.3)

## NAs??
sapply(coor.numer.imp.3, function(x) sum(is.na(x)))
## OK!

### transformation of covariates hours at home and number of residents

coor.numer.imp.3$hrs_cs_ctg <- coor.numer.imp.3$hrs_cs
coor.numer.imp.3$hrs_cs_ctg[coor.numer.imp.3$hrs_cs<13] <- 0
coor.numer.imp.3$hrs_cs_ctg[coor.numer.imp.3$hrs_cs>12] <- 1

str(coor.numer.imp.3)

coor.numer.imp.3[,c(14,24)]

coor.numer.imp.3$num_mor_ctg <- coor.numer.imp.3$num_mor
coor.numer.imp.3$num_mor_ctg[coor.numer.imp.3$num_mor<5] <- 0
coor.numer.imp.3$num_mor_ctg[coor.numer.imp.3$num_mor>4] <- 1

str(coor.numer.imp.3)

coor.numer.imp.3[,c(15,25)]

# standardizong income and age

coor.numer.imp.3$renda.std  <- MyStd(coor.numer.imp.3$renda)
coor.numer.imp.3$idade.std <- MyStd(coor.numer.imp.3$idade)

###################################

# Reeding the imputed dataset n� 4

coor.numer.imp.4 <- read.csv("coorte_imp_4_numer.csv",sep=";")
str(coor.numer.imp.4)

## NAs??
sapply(coor.numer.imp.4, function(x) sum(is.na(x)))
## OK!


### transformation of covariates hours at home and number of residents

coor.numer.imp.4$hrs_cs_ctg <- coor.numer.imp.4$hrs_cs
coor.numer.imp.4$hrs_cs_ctg[coor.numer.imp.4$hrs_cs<13] <- 0
coor.numer.imp.4$hrs_cs_ctg[coor.numer.imp.4$hrs_cs>12] <- 1

str(coor.numer.imp.4)

coor.numer.imp.4[,c(14,24)]

coor.numer.imp.4$num_mor_ctg <- coor.numer.imp.4$num_mor
coor.numer.imp.4$num_mor_ctg[coor.numer.imp.4$num_mor<5] <- 0
coor.numer.imp.4$num_mor_ctg[coor.numer.imp.4$num_mor>4] <- 1

str(coor.numer.imp.4)

coor.numer.imp.4[,c(15,25)]

# standardizong income and age

coor.numer.imp.4$renda.std  <- MyStd(coor.numer.imp.4$renda)
coor.numer.imp.4$idade.std <- MyStd(coor.numer.imp.4$idade)

#################################################

# Reeding the imputed dataset n� 1

coor.numer.imp.5 <- read.csv("coorte_imp_5_numer.csv",sep=";")
str(coor.numer.imp.1)

## NAs??
sapply(coor.numer.imp.5, function(x) sum(is.na(x)))
## OK!

### transformation of covariates hours at home and number of residents

coor.numer.imp.5$hrs_cs_ctg <- coor.numer.imp.5$hrs_cs
coor.numer.imp.5$hrs_cs_ctg[coor.numer.imp.5$hrs_cs<13] <- 0
coor.numer.imp.5$hrs_cs_ctg[coor.numer.imp.5$hrs_cs>12] <- 1

str(coor.numer.imp.5)

coor.numer.imp.5[,c(14,24)]


coor.numer.imp.5$num_mor_ctg <- coor.numer.imp.5$num_mor
coor.numer.imp.5$num_mor_ctg[coor.numer.imp.5$num_mor<5] <- 0
coor.numer.imp.5$num_mor_ctg[coor.numer.imp.5$num_mor>4] <- 1

str(coor.numer.imp.5)

coor.numer.imp.5[,c(15,25)]

# standardizong income and age

coor.numer.imp.5$renda.std  <- MyStd(coor.numer.imp.5$renda)
coor.numer.imp.5$idade.std <- MyStd(coor.numer.imp.5$idade)

##################################################################

#### Running the models without space

##### imputed dataset 1

str(coor.numer.imp.1)

f1.s.esp.imp.1 <- IgG ~ 1 + sexo+raca+est_civ+idade.std+escol+ocup+renda.std+
  tipo_dom+cs_prp+hrs_cs_ctg+num_mor_ctg

I1.s.esp.imp.1 <- inla(f1.s.esp.imp.1,
                     family = "binomial", 
                     data = coor.numer.imp.1,
                     control.compute = list(dic = TRUE))

summary(I1.s.esp.imp.1)


##################################################################

##### imputed dataset 2

str(coor.numer.imp.2)

f1.s.esp.imp.2 <- IgG ~ 1 + sexo+raca+est_civ+idade.std+escol+ocup+renda.std+
  tipo_dom+cs_prp+hrs_cs_ctg+num_mor_ctg

I1.s.esp.imp.2 <- inla(f1.s.esp.imp.2,
                       family = "binomial", 
                       data = coor.numer.imp.2,
                       control.compute = list(dic = TRUE))

summary(I1.s.esp.imp.2)


###########################################################

##### imputed dataset 3

str(coor.numer.imp.3)

f1.s.esp.imp.3 <- IgG ~ 1 + sexo+raca+est_civ+idade.std+escol+ocup+renda.std+
  tipo_dom+cs_prp+hrs_cs_ctg+num_mor_ctg

I1.s.esp.imp.3 <- inla(f1.s.esp.imp.3,
                       family = "binomial", 
                       data = coor.numer.imp.3,
                       control.compute = list(dic = TRUE))

summary(I1.s.esp.imp.3)

#####################################################################

##### imputetd dataset 4

str(coor.numer.imp.4)


f1.s.esp.imp.4 <- IgG ~ 1 + sexo+raca+est_civ+idade.std+escol+ocup+renda.std+
  tipo_dom+cs_prp+hrs_cs_ctg+num_mor_ctg

I1.s.esp.imp.4 <- inla(f1.s.esp.imp.4,
                       family = "binomial", 
                       data = coor.numer.imp.4,
                       control.compute = list(dic = TRUE))

summary(I1.s.esp.imp.4)

#####################################################################

##### imputed dataset 5

str(coor.numer.imp.5)

f1.s.esp.imp.5 <- IgG ~ 1 + sexo+raca+est_civ+idade.std+escol+ocup+renda.std+
  tipo_dom+cs_prp+hrs_cs_ctg+num_mor_ctg

I1.s.esp.imp.5 <- inla(f1.s.esp.imp.5,
                       family = "binomial", 
                       data = coor.numer.imp.5,
                       control.compute = list(dic = TRUE))

summary(I1.s.esp.imp.5)

############################################################################################

## Obtaining the results - without space - using the command pool.scalar of mice

str(coor.numer.imp.1)


means.betas.s.esp <- read.csv("means_betas_covar_s_esp_29092017.csv",sep=";")
head(means.betas.s.esp)


var.betas.s.esp <- read.csv("varian_betas_covar_s_esp_29092017.csv",sep=";")
head(var.betas.s.esp)


# intercept

str(coor.numer.imp.1)

m <- 5 
Q.inter <- means.betas.s.esp[,2]
U.e.inter <- var.betas.s.esp[,2]
U.not.e.inter <- U.e.inter*nrow(coor.numer.imp.1)

pool.scalar(Q.inter,U.e.inter,nrow(coor.numer.imp.1),k=1)
pool.scalar(Q.inter,U.not.e.inter,nrow(coor.numer.imp.1),k=1)

qt(c(.025, .975), df=1319)

## sex

str(means.betas.s.esp)
str(var.betas.s.esp)

Q.sex <- means.betas.s.esp[,3]
U.e.sex <- var.betas.s.esp[,3]
U.not.e.sex <- U.e.sex*nrow(coor.numer.imp.1)

pool.scalar(Q.sex,U.e.sex,nrow(coor.numer.imp.1),k=1)
pool.scalar(Q.sex,U.not.e.sex,nrow(coor.numer.imp.1),k=1)

qt(c(.025, .975), df=1099)

## race

str(means.betas.s.esp)
str(var.betas.s.esp)

Q.raca <- means.betas.s.esp[,4]
U.e.raca <- var.betas.s.esp[,4]
U.not.e.raca <- U.e.raca*nrow(coor.numer.imp.1)

pool.scalar(Q.raca,U.e.raca,nrow(coor.numer.imp.1),k=1)
pool.scalar(Q.raca,U.not.e.raca,nrow(coor.numer.imp.1),k=1) 

qt(c(.025, .975), df=1099)

## marital status

str(means.betas.s.esp)
str(var.betas.s.esp)

Q.est.civ <- means.betas.s.esp[,5]
U.e.est.civ <- var.betas.s.esp[,5]

pool.scalar(Q.est.civ,U.e.est.civ,nrow(coor.numer.imp.1),k=1)


qt(c(.025, .975), df=1292)

## age

str(means.betas.s.esp)
str(var.betas.s.esp)

Q.idade <- means.betas.s.esp[,6]
U.e.idade <- var.betas.s.esp[,6]

pool.scalar(Q.idade,U.e.idade,nrow(coor.numer.imp.1),k=1)

qt(c(.025, .975), df=1292)

## schooling

str(means.betas.s.esp)
str(var.betas.s.esp)

Q.escol <- means.betas.s.esp[,7]
U.e.escol <- var.betas.s.esp[,7]

pool.scalar(Q.escol,U.e.escol,nrow(coor.numer.imp.1),k=1)

qt(c(.025, .975), df=739)

## occupation

str(means.betas.s.esp)
str(var.betas.s.esp)

Q.ocup <- means.betas.s.esp[,8]
U.e.ocup <- var.betas.s.esp[,8]

pool.scalar(Q.ocup,U.e.ocup,nrow(coor.numer.imp.1),k=1)

qt(c(.025, .975), df=1300)

## income

str(means.betas.s.esp)
str(var.betas.s.esp)

Q.renda <- means.betas.s.esp[,9]
U.e.renda <- var.betas.s.esp[,9]

pool.scalar(Q.renda,U.e.renda,nrow(coor.numer.imp.1),k=1)

qt(c(.025, .975), df=674)

## House type

str(means.betas.s.esp)
str(var.betas.s.esp)

Q.tip.dom <- means.betas.s.esp[,10]
U.e.tip.dom <- var.betas.s.esp[,10]

pool.scalar(Q.tip.dom,U.e.tip.dom,nrow(coor.numer.imp.1),k=1)

qt(c(.025, .975), df=1300)

## House owership

str(means.betas.s.esp)
str(var.betas.s.esp)

Q.cs.prp <- means.betas.s.esp[,11]
U.e.cs.prp <- var.betas.s.esp[,11]

pool.scalar(Q.cs.prp,U.e.cs.prp,nrow(coor.numer.imp.1),k=1)

qt(c(.025, .975), df=1300)


## Hours at home

str(means.betas.s.esp)
str(var.betas.s.esp)

Q.hrs <- means.betas.s.esp[,12]
U.e.hrs <- var.betas.s.esp[,12]

pool.scalar(Q.hrs,U.e.hrs,nrow(coor.numer.imp.1),k=1)

qt(c(.025, .975), df=1300)

## number of residents

str(means.betas.s.esp)
str(var.betas.s.esp)

Q.morad <- means.betas.s.esp[,13]
U.e.morad <- var.betas.s.esp[,13]

pool.scalar(Q.morad,U.e.morad,nrow(coor.numer.imp.1),k=1)

qt(c(.025, .975), df=1300)

#############################################################################################

# Ruuning the models considering the space

### imputed dataset 1

str(coor.numer.imp.1)

#### INLA with space

Loc.imp.1 <- cbind(coor.numer.imp.1$Easting, coor.numer.imp.1$Northing)
Loc.imp.1

#what are the distances between the points?

D.imp.1 <- dist(Loc.imp.1)
par(mfrow = c(1,2), mar = c(5,5,2,2), cex.lab = 1.5)
hist(D.imp.1, 
     freq = TRUE,
     main = "", 
     xlab = "Distance between sites (m)",
     ylab = "Frequency")
text(80, 470, "A", cex = 1.5)

plot(x = sort(D.imp.1), 
     y = (1:length(D.imp.1))/length(D.imp.1), 
     type = "l",
     xlab = "Distance between sites (m)",
     ylab = "Cumulative proportion")
text(10, 1, "B", cex = 1.5)

# mesh

mesh.imp.1 <- inla.mesh.2d(Loc.imp.1, max.edge=c(15, 100), cutoff = 0)
mesh.imp.1$n # 12266

# Model with only spatial correlation
# Projector matrix
A2.imp.1 <- inla.spde.make.A(mesh.imp.1, loc = Loc.imp.1)
dim(A2.imp.1)  

# Define the Matern correlation on the mesh
spde.imp.1   <- inla.spde2.pcmatern(mesh.imp.1, alpha = 2, 
                              prior.range=c(100, 0.5), 
                              prior.sigma=c(1, 0.5), 
                              constr=TRUE)

w.index.imp.1 <- inla.spde.make.index(
  name    = 'w', 
  n.spde  = spde.imp.1$n.spde,
  n.group = 1,
  n.repl  = 1)

# Create a data frame with an intercept and covariates.
N <- nrow(coor.numer.imp.1)

str(coor.numer.imp.1)

##############

##### obtaining the crude betas for imputed data 1

## sex

X.imp.1.sex <- data.frame(Intercept = rep(1, N),
                      sexo  = coor.numer.imp.1$sexo)

#Stack
Stk2.imp.1.sex <- inla.stack(
  tag  = "Fit",
  data = list(y = coor.numer.imp.1$IgG),  
  A    = list(A2.imp.1, 1),                      
  effects = list(                 
    w = w.index.imp.1,            #Spatial field  
    X.imp.1.sex = as.data.frame(X.imp.1.sex)))  #Covariates

f1.imp.1.c.esp.sex <- y ~ -1 + Intercept + sexo + 
  f(w, model=spde.imp.1)


I1.imp.1.c.esp.sex <- inla(f1.imp.1.c.esp.sex,
                       family = "binomial", 
                       data = inla.stack.data(Stk2.imp.1.sex),
                       control.compute = list(dic = TRUE),
                       control.predictor = list(A = inla.stack.A(Stk2.imp.1.sex)))

summary(I1.imp.1.c.esp.sex)

## race

X.imp.1.raca <- data.frame(Intercept = rep(1, N),
                          raca  = coor.numer.imp.1$raca)

#Stack
Stk2.imp.1.raca <- inla.stack(
  tag  = "Fit",
  data = list(y = coor.numer.imp.1$IgG),  
  A    = list(A2.imp.1, 1),                      
  effects = list(                 
    w = w.index.imp.1,            #Spatial field  
    X.imp.1.raca = as.data.frame(X.imp.1.raca)))  #Covariates

f1.imp.1.c.esp.raca <- y ~ -1 + Intercept + raca + 
  f(w, model=spde.imp.1)


I1.imp.1.c.esp.raca <- inla(f1.imp.1.c.esp.raca,
                           family = "binomial", 
                           data = inla.stack.data(Stk2.imp.1.raca),
                           control.compute = list(dic = TRUE),
                           control.predictor = list(A = inla.stack.A(Stk2.imp.1.raca)))

summary(I1.imp.1.c.esp.raca)

## marital status

X.imp.1.est_civ <- data.frame(Intercept = rep(1, N),
                              est_civ  = coor.numer.imp.1$est_civ)

#Stack
Stk2.imp.1.est_civ <- inla.stack(
  tag  = "Fit",
  data = list(y = coor.numer.imp.1$IgG),  
  A    = list(A2.imp.1, 1),                      
  effects = list(                 
    w = w.index.imp.1,            #Spatial field  
    X.imp.1.est_civ = as.data.frame(X.imp.1.est_civ)))  #Covariates

f1.imp.1.c.esp.est_civ <- y ~ -1 + Intercept + est_civ + 
  f(w, model=spde.imp.1)


I1.imp.1.c.esp.est_civ <- inla(f1.imp.1.c.esp.est_civ,
                            family = "binomial", 
                            data = inla.stack.data(Stk2.imp.1.est_civ),
                            control.compute = list(dic = TRUE),
                            control.predictor = list(A = inla.stack.A(Stk2.imp.1.est_civ)))

summary(I1.imp.1.c.esp.est_civ)

## age

X.imp.1.idade.std <- data.frame(Intercept = rep(1, N),
                                idade.std  = coor.numer.imp.1$idade.std)

#Stack
Stk2.imp.1.idade.std <- inla.stack(
  tag  = "Fit",
  data = list(y = coor.numer.imp.1$IgG),  
  A    = list(A2.imp.1, 1),                      
  effects = list(                 
    w = w.index.imp.1,            #Spatial field  
    X.imp.1.idade.std = as.data.frame(X.imp.1.idade.std)))  #Covariates

f1.imp.1.c.esp.idade.std <- y ~ -1 + Intercept + idade.std + 
  f(w, model=spde.imp.1)


I1.imp.1.c.esp.idade.std <- inla(f1.imp.1.c.esp.idade.std,
                               family = "binomial", 
                               data = inla.stack.data(Stk2.imp.1.idade.std),
                               control.compute = list(dic = TRUE),
                               control.predictor = list(A = inla.stack.A(Stk2.imp.1.idade.std)))

summary(I1.imp.1.c.esp.idade.std)

## schooling

X.imp.1.escol <- data.frame(Intercept = rep(1, N),
                            escol  = coor.numer.imp.1$escol)

#Stack
Stk2.imp.1.escol <- inla.stack(
  tag  = "Fit",
  data = list(y = coor.numer.imp.1$IgG),  
  A    = list(A2.imp.1, 1),                      
  effects = list(                 
    w = w.index.imp.1,            #Spatial field  
    X.imp.1.escol = as.data.frame(X.imp.1.escol)))  #Covariates

f1.imp.1.c.esp.escol <- y ~ -1 + Intercept + escol + 
  f(w, model=spde.imp.1)


I1.imp.1.c.esp.escol <- inla(f1.imp.1.c.esp.escol,
                                 family = "binomial", 
                                 data = inla.stack.data(Stk2.imp.1.escol),
                                 control.compute = list(dic = TRUE),
                                 control.predictor = list(A = inla.stack.A(Stk2.imp.1.escol)))

summary(I1.imp.1.c.esp.escol)

## occupation

X.imp.1.ocup <- data.frame(Intercept = rep(1, N),
                           ocup = coor.numer.imp.1$ocup)

#Stack
Stk2.imp.1.ocup <- inla.stack(
  tag  = "Fit",
  data = list(y = coor.numer.imp.1$IgG),  
  A    = list(A2.imp.1, 1),                      
  effects = list(                 
    w = w.index.imp.1,            #Spatial field  
    X.imp.1.ocup = as.data.frame(X.imp.1.ocup)))  #Covariates

f1.imp.1.c.esp.ocup <- y ~ -1 + Intercept + ocup + 
  f(w, model=spde.imp.1)


I1.imp.1.c.esp.ocup <- inla(f1.imp.1.c.esp.ocup,
                             family = "binomial", 
                             data = inla.stack.data(Stk2.imp.1.ocup),
                             control.compute = list(dic = TRUE),
                             control.predictor = list(A = inla.stack.A(Stk2.imp.1.ocup)))

summary(I1.imp.1.c.esp.ocup)

## income

X.imp.1.renda.std <- data.frame(Intercept = rep(1, N),
                                renda.std = coor.numer.imp.1$renda.std)

#Stack
Stk2.imp.1.renda.std <- inla.stack(
  tag  = "Fit",
  data = list(y = coor.numer.imp.1$IgG),  
  A    = list(A2.imp.1, 1),                      
  effects = list(                 
    w = w.index.imp.1,            #Spatial field  
    X.imp.1.renda.std = as.data.frame(X.imp.1.renda.std)))  #Covariates

f1.imp.1.c.esp.renda.std <- y ~ -1 + Intercept + renda.std + 
  f(w, model=spde.imp.1)


I1.imp.1.c.esp.renda.std <- inla(f1.imp.1.c.esp.renda.std,
                            family = "binomial", 
                            data = inla.stack.data(Stk2.imp.1.renda.std),
                            control.compute = list(dic = TRUE),
                            control.predictor = list(A = inla.stack.A(Stk2.imp.1.renda.std)))

summary(I1.imp.1.c.esp.renda.std)

## house type

X.imp.1.tipo_dom <- data.frame(Intercept = rep(1, N),
                               tipo_dom = coor.numer.imp.1$tipo_dom)

#Stack
Stk2.imp.1.tipo_dom <- inla.stack(
  tag  = "Fit",
  data = list(y = coor.numer.imp.1$IgG),  
  A    = list(A2.imp.1, 1),                      
  effects = list(                 
    w = w.index.imp.1,            #Spatial field  
    X.imp.1.tipo_dom = as.data.frame(X.imp.1.tipo_dom)))  #Covariates

f1.imp.1.c.esp.tipo_dom <- y ~ -1 + Intercept + tipo_dom + 
  f(w, model=spde.imp.1)


I1.imp.1.c.esp.tipo_dom <- inla(f1.imp.1.c.esp.tipo_dom,
                                 family = "binomial", 
                                 data = inla.stack.data(Stk2.imp.1.tipo_dom),
                                 control.compute = list(dic = TRUE),
                                 control.predictor = list(A = inla.stack.A(Stk2.imp.1.tipo_dom)))

summary(I1.imp.1.c.esp.tipo_dom)

## house ownership

X.imp.1.cs_prp <- data.frame(Intercept = rep(1, N),
                             cs_prp = coor.numer.imp.1$cs_prp)

#Stack
Stk2.imp.1.cs_prp <- inla.stack(
  tag  = "Fit",
  data = list(y = coor.numer.imp.1$IgG),  
  A    = list(A2.imp.1, 1),                      
  effects = list(                 
    w = w.index.imp.1,            #Spatial field  
    X.imp.1.cs_prp = as.data.frame(X.imp.1.cs_prp)))  #Covariates

f1.imp.1.c.esp.cs_prp <- y ~ -1 + Intercept + cs_prp + 
  f(w, model=spde.imp.1)


I1.imp.1.c.esp.cs_prp <- inla(f1.imp.1.c.esp.cs_prp,
                                family = "binomial", 
                                data = inla.stack.data(Stk2.imp.1.cs_prp),
                                control.compute = list(dic = TRUE),
                                control.predictor = list(A = inla.stack.A(Stk2.imp.1.cs_prp)))

summary(I1.imp.1.c.esp.cs_prp)

## hours at home

X.imp.1.hrs_cs_ctg <- data.frame(Intercept = rep(1, N),
                                 hrs_cs_ctg = coor.numer.imp.1$hrs_cs_ctg)

#Stack
Stk2.imp.1.hrs_cs_ctg <- inla.stack(
  tag  = "Fit",
  data = list(y = coor.numer.imp.1$IgG),  
  A    = list(A2.imp.1, 1),                      
  effects = list(                 
    w = w.index.imp.1,            #Spatial field  
    X.imp.1.hrs_cs_ctg = as.data.frame(X.imp.1.hrs_cs_ctg)))  #Covariates

f1.imp.1.c.esp.hrs_cs_ctg <- y ~ -1 + Intercept + hrs_cs_ctg + 
  f(w, model=spde.imp.1)


I1.imp.1.c.esp.hrs_cs_ctg <- inla(f1.imp.1.c.esp.hrs_cs_ctg,
                              family = "binomial", 
                              data = inla.stack.data(Stk2.imp.1.hrs_cs_ctg),
                              control.compute = list(dic = TRUE),
                              control.predictor = list(A = inla.stack.A(Stk2.imp.1.hrs_cs_ctg)))

summary(I1.imp.1.c.esp.hrs_cs_ctg)

## number of residents

X.imp.1.num_mor_ctg <- data.frame(Intercept = rep(1, N),
                                  num_mor_ctg = coor.numer.imp.1$num_mor_ctg)

#Stack
Stk2.imp.1.num_mor_ctg <- inla.stack(
  tag  = "Fit",
  data = list(y = coor.numer.imp.1$IgG),  
  A    = list(A2.imp.1, 1),                      
  effects = list(                 
    w = w.index.imp.1,            #Spatial field  
    X.imp.1.num_mor_ctg = as.data.frame(X.imp.1.num_mor_ctg)))  #Covariates

f1.imp.1.c.esp.num_mor_ctg <- y ~ -1 + Intercept + num_mor_ctg + 
  f(w, model=spde.imp.1)


I1.imp.1.c.esp.num_mor_ctg <- inla(f1.imp.1.c.esp.num_mor_ctg,
                                  family = "binomial", 
                                  data = inla.stack.data(Stk2.imp.1.num_mor_ctg),
                                  control.compute = list(dic = TRUE),
                                  control.predictor = list(A = inla.stack.A(Stk2.imp.1.num_mor_ctg)))

summary(I1.imp.1.c.esp.num_mor_ctg)


#######

# obtaining the adjusted betas

X.imp.1 <- data.frame(Intercept = rep(1, N),
                sexo  = coor.numer.imp.1$sexo,
                raca   = coor.numer.imp.1$raca,
                est_civ = coor.numer.imp.1$est_civ,
                idade.std = coor.numer.imp.1$idade.std,
                escol = coor.numer.imp.1$escol,
                ocup = coor.numer.imp.1$ocup,
                renda.std=coor.numer.imp.1$renda.std,
                tipo_dom = coor.numer.imp.1$tipo_dom,
                cs_prp = coor.numer.imp.1$cs_prp,
                hrs_cs_ctg = coor.numer.imp.1$hrs_cs_ctg,
                num_mor_ctg = coor.numer.imp.1$num_mor_ctg
)


#Stack
Stk2.imp.1 <- inla.stack(
  tag  = "Fit",
  data = list(y = coor.numer.imp.1$IgG),  
  A    = list(A2.imp.1, 1),                      
  effects = list(                 
    w = w.index.imp.1,            #Spatial field  
    X.imp.1 = as.data.frame(X.imp.1)))  #Covariates

f1.imp.1.c.esp <- y ~ -1 + Intercept + sexo+raca+est_civ+idade.std+escol+ocup+renda.std+
  tipo_dom+cs_prp+hrs_cs_ctg+num_mor_ctg + 
  f(w, model=spde.imp.1)


I1.imp.1.c.esp <- inla(f1.imp.1.c.esp,
                 family = "binomial", 
                 data = inla.stack.data(Stk2.imp.1),
                 control.compute = list(dic = TRUE),
                 control.predictor = list(A = inla.stack.A(Stk2.imp.1)))

c(I1.s.esp.imp.1$dic$dic, I1.imp.1.c.esp$dic$dic)

summary(I1.s.esp.imp.1)
summary(I1.imp.1.c.esp)

########### INTERACTIONS

## interactions between race, age and house type and all two interactions

f1.imp.1.c.esp.int <- y ~ -1 + Intercept + sexo+raca+est_civ+idade.std+escol+ocup+renda.std+
  tipo_dom+cs_prp+hrs_cs_ctg+num_mor_ctg + raca*idade.std*tipo_dom +
  f(w, model=spde.imp.1)


I1.imp.1.c.esp.int <- inla(f1.imp.1.c.esp.int,
                       family = "binomial", 
                       data = inla.stack.data(Stk2.imp.1),
                       control.compute = list(dic = TRUE),
                       control.predictor = list(A = inla.stack.A(Stk2.imp.1)))

I1.imp.1.c.esp.int$dic$dic # 1443.45

summary(I1.imp.1.c.esp.int)

## Considering only the interaction  between two covariates

### maintaing all two interactions

f1.imp.1.c.esp.int.2 <- y ~ -1 + Intercept + sexo+raca+est_civ+idade.std+escol+ocup+renda.std+
  tipo_dom+cs_prp+hrs_cs_ctg+num_mor_ctg + raca*idade.std + raca*tipo_dom + idade.std*tipo_dom +
  f(w, model=spde.imp.1)


I1.imp.1.c.esp.int.2 <- inla(f1.imp.1.c.esp.int.2,
                           family = "binomial", 
                           data = inla.stack.data(Stk2.imp.1),
                           control.compute = list(dic = TRUE),
                           control.predictor = list(A = inla.stack.A(Stk2.imp.1)))

I1.imp.1.c.esp.int.2$dic$dic # 1441.87

summary(I1.imp.1.c.esp.int.2)

## considering the following two interactions: race and age; race and house type

f1.imp.1.c.esp.int.2.1 <- y ~ -1 + Intercept + sexo+raca+est_civ+idade.std+escol+ocup+renda.std+
  tipo_dom+cs_prp+hrs_cs_ctg+num_mor_ctg + raca*idade.std + raca*tipo_dom+
  f(w, model=spde.imp.1)


I1.imp.1.c.esp.int.2.1 <- inla(f1.imp.1.c.esp.int.2.1,
                             family = "binomial", 
                             data = inla.stack.data(Stk2.imp.1),
                             control.compute = list(dic = TRUE),
                             control.predictor = list(A = inla.stack.A(Stk2.imp.1)))

I1.imp.1.c.esp.int.2.1$dic$dic # 1440.99

summary(I1.imp.1.c.esp.int.2.1)

## considering the following two interactions: race and age; age and house type

f1.imp.1.c.esp.int.2.2 <- y ~ -1 + Intercept + sexo+raca+est_civ+idade.std+escol+ocup+renda.std+
  tipo_dom+cs_prp+hrs_cs_ctg+num_mor_ctg + raca*idade.std + idade.std*tipo_dom +
  f(w, model=spde.imp.1)


I1.imp.1.c.esp.int.2.2 <- inla(f1.imp.1.c.esp.int.2.2,
                               family = "binomial", 
                               data = inla.stack.data(Stk2.imp.1),
                               control.compute = list(dic = TRUE),
                               control.predictor = list(A = inla.stack.A(Stk2.imp.1)))

I1.imp.1.c.esp.int.2.2$dic$dic # 1439.91

summary(I1.imp.1.c.esp.int.2.2)

## considering the following two interactions: race and house type; age and house type

f1.imp.1.c.esp.int.2.3 <- y ~ -1 + Intercept + sexo+raca+est_civ+idade.std+escol+ocup+renda.std+
  tipo_dom+cs_prp+hrs_cs_ctg+num_mor_ctg + raca*tipo_dom + idade.std*tipo_dom +
  f(w, model=spde.imp.1)


I1.imp.1.c.esp.int.2.3 <- inla(f1.imp.1.c.esp.int.2.3,
                             family = "binomial", 
                             data = inla.stack.data(Stk2.imp.1),
                             control.compute = list(dic = TRUE),
                             control.predictor = list(A = inla.stack.A(Stk2.imp.1)))

I1.imp.1.c.esp.int.2.3$dic$dic # 1440.175

summary(I1.imp.1.c.esp.int.2.3)


##### considering only one type of interactions

## race and age

f1.imp.1.c.esp.int.1.a <- y ~ -1 + Intercept + sexo+raca+est_civ+idade.std+escol+ocup+renda.std+
  tipo_dom+cs_prp+hrs_cs_ctg+num_mor_ctg + raca*idade.std + 
  f(w, model=spde.imp.1)


I1.imp.1.c.esp.int.1.a <- inla(f1.imp.1.c.esp.int.1.a,
                             family = "binomial", 
                             data = inla.stack.data(Stk2.imp.1),
                             control.compute = list(dic = TRUE),
                             control.predictor = list(A = inla.stack.A(Stk2.imp.1)))

I1.imp.1.c.esp.int.1.a$dic$dic # 1439.05

summary(I1.imp.1.c.esp.int.1.a)

## race and house type

f1.imp.1.c.esp.int.1.b <- y ~ -1 + Intercept + sexo+raca+est_civ+idade.std+escol+ocup+renda.std+
  tipo_dom+cs_prp+hrs_cs_ctg+num_mor_ctg + raca*tipo_dom  +
  f(w, model=spde.imp.1)


I1.imp.1.c.esp.int.1.b <- inla(f1.imp.1.c.esp.int.1.b,
                             family = "binomial", 
                             data = inla.stack.data(Stk2.imp.1),
                             control.compute = list(dic = TRUE),
                             control.predictor = list(A = inla.stack.A(Stk2.imp.1)))

I1.imp.1.c.esp.int.1.b$dic$dic # 1439.20

summary(I1.imp.1.c.esp.int.1.b)

## age and house type

f1.imp.1.c.esp.int.1.c <- y ~ -1 + Intercept + sexo+raca+est_civ+idade.std+escol+ocup+renda.std+
  tipo_dom+cs_prp+hrs_cs_ctg+num_mor_ctg + idade.std*tipo_dom +
  f(w, model=spde.imp.1)


I1.imp.1.c.esp.int.1.c <- inla(f1.imp.1.c.esp.int.1.c,
                             family = "binomial", 
                             data = inla.stack.data(Stk2.imp.1),
                             control.compute = list(dic = TRUE),
                             control.predictor = list(A = inla.stack.A(Stk2.imp.1)))

I1.imp.1.c.esp.int.1.c$dic$dic # 1438.22

summary(I1.imp.1.c.esp.int.1.c)


########################################

### imputed dataset 2

str(coor.numer.imp.2)

#### INLA with space

Loc.imp.2 <- cbind(coor.numer.imp.2$Easting, coor.numer.imp.2$Northing)
Loc.imp.2

#what are the distances between the points?

D.imp.2 <- dist(Loc.imp.2)
par(mfrow = c(1,2), mar = c(5,5,2,2), cex.lab = 1.5)
hist(D.imp.2, 
     freq = TRUE,
     main = "", 
     xlab = "Distance between sites (m)",
     ylab = "Frequency")
text(80, 470, "A", cex = 1.5)

plot(x = sort(D.imp.2), 
     y = (1:length(D.imp.2))/length(D.imp.2), 
     type = "l",
     xlab = "Distance between sites (m)",
     ylab = "Cumulative proportion")
text(10, 1, "B", cex = 1.5)

# mesh

mesh.imp.2 <- inla.mesh.2d(Loc.imp.2, max.edge=c(15, 100), cutoff = 0)
mesh.imp.2$n # 12266

# Model with only spatial correlation
# Projector matrix
A2.imp.2 <- inla.spde.make.A(mesh.imp.2, loc = Loc.imp.2)
dim(A2.imp.2)  

# Define the Matern correlation on the mesh
spde.imp.2   <- inla.spde2.pcmatern(mesh.imp.2, alpha = 2, 
                              prior.range=c(100, 0.5), 
                              prior.sigma=c(1, 0.5), 
                              constr=TRUE)

w.index.imp.2 <- inla.spde.make.index(
  name    = 'w', 
  n.spde  = spde.imp.2$n.spde,
  n.group = 1,
  n.repl  = 1)

# Create a data frame with an intercept and covariates.
N <- nrow(coor.numer.imp.2)

str(coor.numer.imp.1)

##############

##### obtaining the crude betas for imputed data 2

## sex

X.imp.2.sex <- data.frame(Intercept = rep(1, N),
                          sexo  = coor.numer.imp.2$sexo)

#Stack
Stk2.imp.2.sex <- inla.stack(
  tag  = "Fit",
  data = list(y = coor.numer.imp.2$IgG),  
  A    = list(A2.imp.2, 1),                      
  effects = list(                 
    w = w.index.imp.2,            #Spatial field  
    X.imp.2.sex = as.data.frame(X.imp.2.sex)))  #Covariates

f1.imp.2.c.esp.sex <- y ~ -1 + Intercept + sexo + 
  f(w, model=spde.imp.2)


I1.imp.2.c.esp.sex <- inla(f1.imp.2.c.esp.sex,
                           family = "binomial", 
                           data = inla.stack.data(Stk2.imp.2.sex),
                           control.compute = list(dic = TRUE),
                           control.predictor = list(A = inla.stack.A(Stk2.imp.2.sex)))

summary(I1.imp.2.c.esp.sex)

## race

X.imp.2.raca <- data.frame(Intercept = rep(1, N),
                           raca  = coor.numer.imp.2$raca)

#Stack
Stk2.imp.2.raca <- inla.stack(
  tag  = "Fit",
  data = list(y = coor.numer.imp.2$IgG),  
  A    = list(A2.imp.2, 1),                      
  effects = list(                 
    w = w.index.imp.2,            #Spatial field  
    X.imp.2.raca = as.data.frame(X.imp.2.raca)))  #Covariates

f1.imp.2.c.esp.raca <- y ~ -1 + Intercept + raca + 
  f(w, model=spde.imp.2)


I1.imp.2.c.esp.raca <- inla(f1.imp.2.c.esp.raca,
                            family = "binomial", 
                            data = inla.stack.data(Stk2.imp.2.raca),
                            control.compute = list(dic = TRUE),
                            control.predictor = list(A = inla.stack.A(Stk2.imp.2.raca)))

summary(I1.imp.2.c.esp.raca)

## marital status

X.imp.2.est_civ <- data.frame(Intercept = rep(1, N),
                              est_civ  = coor.numer.imp.2$est_civ)

#Stack
Stk2.imp.2.est_civ <- inla.stack(
  tag  = "Fit",
  data = list(y = coor.numer.imp.2$IgG),  
  A    = list(A2.imp.2, 1),                      
  effects = list(                 
    w = w.index.imp.2,            #Spatial field  
    X.imp.2.est_civ = as.data.frame(X.imp.2.est_civ)))  #Covariates

f1.imp.2.c.esp.est_civ <- y ~ -1 + Intercept + est_civ + 
  f(w, model=spde.imp.2)


I1.imp.2.c.esp.est_civ <- inla(f1.imp.2.c.esp.est_civ,
                               family = "binomial", 
                               data = inla.stack.data(Stk2.imp.2.est_civ),
                               control.compute = list(dic = TRUE),
                               control.predictor = list(A = inla.stack.A(Stk2.imp.2.est_civ)))

summary(I1.imp.2.c.esp.est_civ)

## age

X.imp.2.idade.std <- data.frame(Intercept = rep(1, N),
                                idade.std  = coor.numer.imp.2$idade.std)

#Stack
Stk2.imp.2.idade.std <- inla.stack(
  tag  = "Fit",
  data = list(y = coor.numer.imp.2$IgG),  
  A    = list(A2.imp.2, 1),                      
  effects = list(                 
    w = w.index.imp.2,            #Spatial field  
    X.imp.2.idade.std = as.data.frame(X.imp.2.idade.std)))  #Covariates

f1.imp.2.c.esp.idade.std <- y ~ -1 + Intercept + idade.std + 
  f(w, model=spde.imp.2)


I1.imp.2.c.esp.idade.std <- inla(f1.imp.2.c.esp.idade.std,
                                 family = "binomial", 
                                 data = inla.stack.data(Stk2.imp.2.idade.std),
                                 control.compute = list(dic = TRUE),
                                 control.predictor = list(A = inla.stack.A(Stk2.imp.2.idade.std)))

summary(I1.imp.2.c.esp.idade.std)

## schooling

X.imp.2.escol <- data.frame(Intercept = rep(1, N),
                            escol  = coor.numer.imp.2$escol)

#Stack
Stk2.imp.2.escol <- inla.stack(
  tag  = "Fit",
  data = list(y = coor.numer.imp.2$IgG),  
  A    = list(A2.imp.2, 1),                      
  effects = list(                 
    w = w.index.imp.2,            #Spatial field  
    X.imp.2.escol = as.data.frame(X.imp.2.escol)))  #Covariates

f1.imp.2.c.esp.escol <- y ~ -1 + Intercept + escol + 
  f(w, model=spde.imp.2)


I1.imp.2.c.esp.escol <- inla(f1.imp.2.c.esp.escol,
                             family = "binomial", 
                             data = inla.stack.data(Stk2.imp.2.escol),
                             control.compute = list(dic = TRUE),
                             control.predictor = list(A = inla.stack.A(Stk2.imp.2.escol)))

summary(I1.imp.2.c.esp.escol)

## occupation

X.imp.2.ocup <- data.frame(Intercept = rep(1, N),
                           ocup = coor.numer.imp.2$ocup)

#Stack
Stk2.imp.2.ocup <- inla.stack(
  tag  = "Fit",
  data = list(y = coor.numer.imp.2$IgG),  
  A    = list(A2.imp.2, 1),                      
  effects = list(                 
    w = w.index.imp.2,            #Spatial field  
    X.imp.2.ocup = as.data.frame(X.imp.2.ocup)))  #Covariates

f1.imp.2.c.esp.ocup <- y ~ -1 + Intercept + ocup + 
  f(w, model=spde.imp.2)


I1.imp.2.c.esp.ocup <- inla(f1.imp.2.c.esp.ocup,
                            family = "binomial", 
                            data = inla.stack.data(Stk2.imp.2.ocup),
                            control.compute = list(dic = TRUE),
                            control.predictor = list(A = inla.stack.A(Stk2.imp.2.ocup)))

summary(I1.imp.2.c.esp.ocup)

## income

X.imp.2.renda.std <- data.frame(Intercept = rep(1, N),
                                renda.std = coor.numer.imp.2$renda.std)

#Stack
Stk2.imp.2.renda.std <- inla.stack(
  tag  = "Fit",
  data = list(y = coor.numer.imp.2$IgG),  
  A    = list(A2.imp.2, 1),                      
  effects = list(                 
    w = w.index.imp.2,            #Spatial field  
    X.imp.2.renda.std = as.data.frame(X.imp.2.renda.std)))  #Covariates

f1.imp.2.c.esp.renda.std <- y ~ -1 + Intercept + renda.std + 
  f(w, model=spde.imp.2)


I1.imp.2.c.esp.renda.std <- inla(f1.imp.2.c.esp.renda.std,
                                 family = "binomial", 
                                 data = inla.stack.data(Stk2.imp.2.renda.std),
                                 control.compute = list(dic = TRUE),
                                 control.predictor = list(A = inla.stack.A(Stk2.imp.2.renda.std)))

summary(I1.imp.2.c.esp.renda.std)

## house type

X.imp.2.tipo_dom <- data.frame(Intercept = rep(1, N),
                               tipo_dom = coor.numer.imp.2$tipo_dom)

#Stack
Stk2.imp.2.tipo_dom <- inla.stack(
  tag  = "Fit",
  data = list(y = coor.numer.imp.2$IgG),  
  A    = list(A2.imp.2, 1),                      
  effects = list(                 
    w = w.index.imp.2,            #Spatial field  
    X.imp.2.tipo_dom = as.data.frame(X.imp.2.tipo_dom)))  #Covariates

f1.imp.2.c.esp.tipo_dom <- y ~ -1 + Intercept + tipo_dom + 
  f(w, model=spde.imp.2)


I1.imp.2.c.esp.tipo_dom <- inla(f1.imp.2.c.esp.tipo_dom,
                                family = "binomial", 
                                data = inla.stack.data(Stk2.imp.2.tipo_dom),
                                control.compute = list(dic = TRUE),
                                control.predictor = list(A = inla.stack.A(Stk2.imp.2.tipo_dom)))

summary(I1.imp.2.c.esp.tipo_dom)

## house ownership

X.imp.2.cs_prp <- data.frame(Intercept = rep(1, N),
                             cs_prp = coor.numer.imp.2$cs_prp)

#Stack
Stk2.imp.2.cs_prp <- inla.stack(
  tag  = "Fit",
  data = list(y = coor.numer.imp.2$IgG),  
  A    = list(A2.imp.2, 1),                      
  effects = list(                 
    w = w.index.imp.2,            #Spatial field  
    X.imp.2.cs_prp = as.data.frame(X.imp.2.cs_prp)))  #Covariates

f1.imp.2.c.esp.cs_prp <- y ~ -1 + Intercept + cs_prp + 
  f(w, model=spde.imp.2)


I1.imp.2.c.esp.cs_prp <- inla(f1.imp.2.c.esp.cs_prp,
                              family = "binomial", 
                              data = inla.stack.data(Stk2.imp.2.cs_prp),
                              control.compute = list(dic = TRUE),
                              control.predictor = list(A = inla.stack.A(Stk2.imp.2.cs_prp)))

summary(I1.imp.2.c.esp.cs_prp)

## hours at home

X.imp.2.hrs_cs_ctg <- data.frame(Intercept = rep(1, N),
                                 hrs_cs_ctg = coor.numer.imp.2$hrs_cs_ctg)

#Stack
Stk2.imp.2.hrs_cs_ctg <- inla.stack(
  tag  = "Fit",
  data = list(y = coor.numer.imp.2$IgG),  
  A    = list(A2.imp.2, 1),                      
  effects = list(                 
    w = w.index.imp.2,            #Spatial field  
    X.imp.2.hrs_cs_ctg = as.data.frame(X.imp.2.hrs_cs_ctg)))  #Covariates

f1.imp.2.c.esp.hrs_cs_ctg <- y ~ -1 + Intercept + hrs_cs_ctg + 
  f(w, model=spde.imp.2)


I1.imp.2.c.esp.hrs_cs_ctg <- inla(f1.imp.2.c.esp.hrs_cs_ctg,
                                  family = "binomial", 
                                  data = inla.stack.data(Stk2.imp.2.hrs_cs_ctg),
                                  control.compute = list(dic = TRUE),
                                  control.predictor = list(A = inla.stack.A(Stk2.imp.2.hrs_cs_ctg)))

summary(I1.imp.2.c.esp.hrs_cs_ctg)

## nnumber of residents

X.imp.2.num_mor_ctg <- data.frame(Intercept = rep(1, N),
                                  num_mor_ctg = coor.numer.imp.2$num_mor_ctg)

#Stack
Stk2.imp.2.num_mor_ctg <- inla.stack(
  tag  = "Fit",
  data = list(y = coor.numer.imp.2$IgG),  
  A    = list(A2.imp.2, 1),                      
  effects = list(                 
    w = w.index.imp.2,            #Spatial field  
    X.imp.2.num_mor_ctg = as.data.frame(X.imp.2.num_mor_ctg)))  #Covariates

f1.imp.2.c.esp.num_mor_ctg <- y ~ -1 + Intercept + num_mor_ctg + 
  f(w, model=spde.imp.2)


I1.imp.2.c.esp.num_mor_ctg <- inla(f1.imp.2.c.esp.num_mor_ctg,
                                   family = "binomial", 
                                   data = inla.stack.data(Stk2.imp.2.num_mor_ctg),
                                   control.compute = list(dic = TRUE),
                                   control.predictor = list(A = inla.stack.A(Stk2.imp.2.num_mor_ctg)))

summary(I1.imp.2.c.esp.num_mor_ctg)

#########

##### obtaining the adjusted betas 

X.imp.2 <- data.frame(Intercept = rep(1, N),
                      sexo  = coor.numer.imp.2$sexo,
                      raca   = coor.numer.imp.2$raca,
                      est_civ = coor.numer.imp.2$est_civ,
                      idade.std = coor.numer.imp.2$idade.std,
                      escol = coor.numer.imp.2$escol,
                      ocup = coor.numer.imp.2$ocup,
                      renda.std=coor.numer.imp.2$renda.std,
                      tipo_dom = coor.numer.imp.2$tipo_dom,
                      cs_prp = coor.numer.imp.2$cs_prp,
                      hrs_cs_ctg = coor.numer.imp.2$hrs_cs_ctg,
                      num_mor_ctg = coor.numer.imp.2$num_mor_ctg
)


#Stack
Stk2.imp.2 <- inla.stack(
  tag  = "Fit",
  data = list(y = coor.numer.imp.2$IgG),  
  A    = list(A2.imp.2, 1),                      
  effects = list(                 
    w = w.index.imp.2,            #Spatial field  
    X.imp.2 = as.data.frame(X.imp.2)))  #Covariates

f1.imp.2.c.esp <- y ~ -1 + Intercept + sexo+raca+est_civ+idade.std+escol+ocup+renda.std+
  tipo_dom+cs_prp+hrs_cs_ctg+num_mor_ctg + 
  f(w, model=spde.imp.2)


I1.imp.2.c.esp <- inla(f1.imp.2.c.esp,
                       family = "binomial", 
                       data = inla.stack.data(Stk2.imp.2),
                       control.compute = list(dic = TRUE),
                       control.predictor = list(A = inla.stack.A(Stk2.imp.2)))

c(I1.s.esp.imp.2$dic$dic, I1.imp.2.c.esp$dic$dic)

summary(I1.s.esp.imp.2)
summary(I1.imp.2.c.esp)

########### INTERACTIONS - Dataframe 2

## interactions between race, age and house type and all two interactions

f1.imp.2.c.esp.int <- y ~ -1 + Intercept + sexo+raca+est_civ+idade.std+escol+ocup+renda.std+
  tipo_dom+cs_prp+hrs_cs_ctg+num_mor_ctg + raca*idade.std*tipo_dom +
  f(w, model=spde.imp.2)


I1.imp.2.c.esp.int <- inla(f1.imp.2.c.esp.int,
                           family = "binomial", 
                           data = inla.stack.data(Stk2.imp.2),
                           control.compute = list(dic = TRUE),
                           control.predictor = list(A = inla.stack.A(Stk2.imp.2)))

I1.imp.2.c.esp.int$dic$dic # 1445.4

summary(I1.imp.2.c.esp.int)

## Considering only the interaction  between two covariates

### maintaing all two interactions

f1.imp.2.c.esp.int.2 <- y ~ -1 + Intercept + sexo+raca+est_civ+idade.std+escol+ocup+renda.std+
  tipo_dom+cs_prp+hrs_cs_ctg+num_mor_ctg + raca*idade.std + raca*tipo_dom + idade.std*tipo_dom +
  f(w, model=spde.imp.2)


I1.imp.2.c.esp.int.2 <- inla(f1.imp.2.c.esp.int.2,
                             family = "binomial", 
                             data = inla.stack.data(Stk2.imp.2),
                             control.compute = list(dic = TRUE),
                             control.predictor = list(A = inla.stack.A(Stk2.imp.2)))

I1.imp.2.c.esp.int.2$dic$dic # 1443.92

summary(I1.imp.2.c.esp.int.2)

## considering the following two interactions: race and age; race and house type

f1.imp.2.c.esp.int.2.1 <- y ~ -1 + Intercept + sexo+raca+est_civ+idade.std+escol+ocup+renda.std+
  tipo_dom+cs_prp+hrs_cs_ctg+num_mor_ctg + raca*idade.std + raca*tipo_dom+
  f(w, model=spde.imp.2)


I1.imp.2.c.esp.int.2.1 <- inla(f1.imp.2.c.esp.int.2.1,
                               family = "binomial", 
                               data = inla.stack.data(Stk2.imp.2),
                               control.compute = list(dic = TRUE),
                               control.predictor = list(A = inla.stack.A(Stk2.imp.2)))

I1.imp.2.c.esp.int.2.1$dic$dic # 1442.96

summary(I1.imp.2.c.esp.int.2.1)

## considering the following two interactions: race and age; age and house type

f1.imp.2.c.esp.int.2.2 <- y ~ -1 + Intercept + sexo+raca+est_civ+idade.std+escol+ocup+renda.std+
  tipo_dom+cs_prp+hrs_cs_ctg+num_mor_ctg + raca*idade.std + idade.std*tipo_dom +
  f(w, model=spde.imp.2)


I1.imp.2.c.esp.int.2.2 <- inla(f1.imp.2.c.esp.int.2.2,
                               family = "binomial", 
                               data = inla.stack.data(Stk2.imp.2),
                               control.compute = list(dic = TRUE),
                               control.predictor = list(A = inla.stack.A(Stk2.imp.2)))

I1.imp.2.c.esp.int.2.2$dic$dic # 1441.99

summary(I1.imp.2.c.esp.int.2.2)

## considering the following two interactions: race and house type; age and house type

f1.imp.2.c.esp.int.2.3 <- y ~ -1 + Intercept + sexo+raca+est_civ+idade.std+escol+ocup+renda.std+
  tipo_dom+cs_prp+hrs_cs_ctg+num_mor_ctg + raca*tipo_dom + idade.std*tipo_dom +
  f(w, model=spde.imp.2)


I1.imp.2.c.esp.int.2.3 <- inla(f1.imp.2.c.esp.int.2.3,
                               family = "binomial", 
                               data = inla.stack.data(Stk2.imp.2),
                               control.compute = list(dic = TRUE),
                               control.predictor = list(A = inla.stack.A(Stk2.imp.2)))

I1.imp.2.c.esp.int.2.3$dic$dic # 1442.02

summary(I1.imp.2.c.esp.int.2.3)


##### considering only one type of interactions

## race and age

f1.imp.2.c.esp.int.1.a <- y ~ -1 + Intercept + sexo+raca+est_civ+idade.std+escol+ocup+renda.std+
  tipo_dom+cs_prp+hrs_cs_ctg+num_mor_ctg + raca*idade.std + 
  f(w, model=spde.imp.2)


I1.imp.2.c.esp.int.1.a <- inla(f1.imp.2.c.esp.int.1.a,
                               family = "binomial", 
                               data = inla.stack.data(Stk2.imp.2),
                               control.compute = list(dic = TRUE),
                               control.predictor = list(A = inla.stack.A(Stk2.imp.2)))

I1.imp.2.c.esp.int.1.a$dic$dic # 1441.05

summary(I1.imp.2.c.esp.int.1.a)

## race and house type

f1.imp.2.c.esp.int.1.b <- y ~ -1 + Intercept + sexo+raca+est_civ+idade.std+escol+ocup+renda.std+
  tipo_dom+cs_prp+hrs_cs_ctg+num_mor_ctg + raca*tipo_dom  +
  f(w, model=spde.imp.2)


I1.imp.2.c.esp.int.1.b <- inla(f1.imp.2.c.esp.int.1.b,
                               family = "binomial", 
                               data = inla.stack.data(Stk2.imp.2),
                               control.compute = list(dic = TRUE),
                               control.predictor = list(A = inla.stack.A(Stk2.imp.2)))

I1.imp.2.c.esp.int.1.b$dic$dic # 1441.04

summary(I1.imp.2.c.esp.int.1.b)

## age and house type

f1.imp.2.c.esp.int.1.c <- y ~ -1 + Intercept + sexo+raca+est_civ+idade.std+escol+ocup+renda.std+
  tipo_dom+cs_prp+hrs_cs_ctg+num_mor_ctg + idade.std*tipo_dom +
  f(w, model=spde.imp.2)


I1.imp.2.c.esp.int.1.c <- inla(f1.imp.2.c.esp.int.1.c,
                               family = "binomial", 
                               data = inla.stack.data(Stk2.imp.2),
                               control.compute = list(dic = TRUE),
                               control.predictor = list(A = inla.stack.A(Stk2.imp.2)))

I1.imp.2.c.esp.int.1.c$dic$dic # 1440.07

summary(I1.imp.2.c.esp.int.1.c)


#####################################################

### imputed dataset 3

str(coor.numer.imp.3)

#### INLA with space

Loc.imp.3 <- cbind(coor.numer.imp.3$Easting, coor.numer.imp.3$Northing)
Loc.imp.3

#what are the distances between the points?

D.imp.3 <- dist(Loc.imp.3)
par(mfrow = c(1,2), mar = c(5,5,2,2), cex.lab = 1.5)
hist(D.imp.3, 
     freq = TRUE,
     main = "", 
     xlab = "Distance between sites (m)",
     ylab = "Frequency")
text(80, 470, "A", cex = 1.5)

plot(x = sort(D.imp.3), 
     y = (1:length(D.imp.3))/length(D.imp.3), 
     type = "l",
     xlab = "Distance between sites (m)",
     ylab = "Cumulative proportion")
text(10, 1, "B", cex = 1.5)

# mesh

mesh.imp.3 <- inla.mesh.2d(Loc.imp.3, max.edge=c(15, 100), cutoff = 0)
mesh.imp.3$n # 12266

# Model with only spatial correlation
# Projector matrix
A2.imp.3 <- inla.spde.make.A(mesh.imp.3, loc = Loc.imp.3)
dim(A2.imp.3)  

# Define the Matern correlation on the mesh
spde.imp.3   <- inla.spde2.pcmatern(mesh.imp.3, alpha = 2, 
                              prior.range=c(100, 0.5), 
                              prior.sigma=c(1, 0.5), 
                              constr=TRUE)

w.index.imp.3 <- inla.spde.make.index(
  name    = 'w', 
  n.spde  = spde.imp.3$n.spde,
  n.group = 1,
  n.repl  = 1)

# Create a data frame with an intercept and covariates.
N <- nrow(coor.numer.imp.3)

str(coor.numer.imp.3)

##############

##### obtaining the crude betas for imputed data 3

## sex

X.imp.3.sex <- data.frame(Intercept = rep(1, N),
                          sexo  = coor.numer.imp.3$sexo)

#Stack
Stk2.imp.3.sex <- inla.stack(
  tag  = "Fit",
  data = list(y = coor.numer.imp.3$IgG),  
  A    = list(A2.imp.3, 1),                      
  effects = list(                 
    w = w.index.imp.3,            #Spatial field  
    X.imp.3.sex = as.data.frame(X.imp.3.sex)))  #Covariates

f1.imp.3.c.esp.sex <- y ~ -1 + Intercept + sexo + 
  f(w, model=spde.imp.3)


I1.imp.3.c.esp.sex <- inla(f1.imp.3.c.esp.sex,
                           family = "binomial", 
                           data = inla.stack.data(Stk2.imp.3.sex),
                           control.compute = list(dic = TRUE),
                           control.predictor = list(A = inla.stack.A(Stk2.imp.3.sex)))

summary(I1.imp.3.c.esp.sex)

## race

X.imp.3.raca <- data.frame(Intercept = rep(1, N),
                           raca  = coor.numer.imp.3$raca)

#Stack
Stk2.imp.3.raca <- inla.stack(
  tag  = "Fit",
  data = list(y = coor.numer.imp.3$IgG),  
  A    = list(A2.imp.3, 1),                      
  effects = list(                 
    w = w.index.imp.3,            #Spatial field  
    X.imp.3.raca = as.data.frame(X.imp.3.raca)))  #Covariates

f1.imp.3.c.esp.raca <- y ~ -1 + Intercept + raca + 
  f(w, model=spde.imp.3)


I1.imp.3.c.esp.raca <- inla(f1.imp.3.c.esp.raca,
                            family = "binomial", 
                            data = inla.stack.data(Stk2.imp.3.raca),
                            control.compute = list(dic = TRUE),
                            control.predictor = list(A = inla.stack.A(Stk2.imp.3.raca)))

summary(I1.imp.3.c.esp.raca)

## marital status

X.imp.3.est_civ <- data.frame(Intercept = rep(1, N),
                              est_civ  = coor.numer.imp.3$est_civ)

#Stack
Stk2.imp.3.est_civ <- inla.stack(
  tag  = "Fit",
  data = list(y = coor.numer.imp.3$IgG),  
  A    = list(A2.imp.3, 1),                      
  effects = list(                 
    w = w.index.imp.3,            #Spatial field  
    X.imp.3.est_civ = as.data.frame(X.imp.3.est_civ)))  #Covariates

f1.imp.3.c.esp.est_civ <- y ~ -1 + Intercept + est_civ + 
  f(w, model=spde.imp.3)


I1.imp.3.c.esp.est_civ <- inla(f1.imp.3.c.esp.est_civ,
                               family = "binomial", 
                               data = inla.stack.data(Stk2.imp.3.est_civ),
                               control.compute = list(dic = TRUE),
                               control.predictor = list(A = inla.stack.A(Stk2.imp.3.est_civ)))

summary(I1.imp.3.c.esp.est_civ)

## age

X.imp.3.idade.std <- data.frame(Intercept = rep(1, N),
                                idade.std  = coor.numer.imp.3$idade.std)

#Stack
Stk2.imp.3.idade.std <- inla.stack(
  tag  = "Fit",
  data = list(y = coor.numer.imp.3$IgG),  
  A    = list(A2.imp.3, 1),                      
  effects = list(                 
    w = w.index.imp.3,            #Spatial field  
    X.imp.3.idade.std = as.data.frame(X.imp.3.idade.std)))  #Covariates

f1.imp.3.c.esp.idade.std <- y ~ -1 + Intercept + idade.std + 
  f(w, model=spde.imp.3)


I1.imp.3.c.esp.idade.std <- inla(f1.imp.3.c.esp.idade.std,
                                 family = "binomial", 
                                 data = inla.stack.data(Stk2.imp.3.idade.std),
                                 control.compute = list(dic = TRUE),
                                 control.predictor = list(A = inla.stack.A(Stk2.imp.3.idade.std)))

summary(I1.imp.3.c.esp.idade.std)

## schooling

X.imp.3.escol <- data.frame(Intercept = rep(1, N),
                            escol  = coor.numer.imp.3$escol)

#Stack
Stk2.imp.3.escol <- inla.stack(
  tag  = "Fit",
  data = list(y = coor.numer.imp.3$IgG),  
  A    = list(A2.imp.3, 1),                      
  effects = list(                 
    w = w.index.imp.3,            #Spatial field  
    X.imp.3.escol = as.data.frame(X.imp.3.escol)))  #Covariates

f1.imp.3.c.esp.escol <- y ~ -1 + Intercept + escol + 
  f(w, model=spde.imp.3)


I1.imp.3.c.esp.escol <- inla(f1.imp.3.c.esp.escol,
                             family = "binomial", 
                             data = inla.stack.data(Stk2.imp.3.escol),
                             control.compute = list(dic = TRUE),
                             control.predictor = list(A = inla.stack.A(Stk2.imp.3.escol)))

summary(I1.imp.3.c.esp.escol)

## occupation

X.imp.3.ocup <- data.frame(Intercept = rep(1, N),
                           ocup = coor.numer.imp.3$ocup)

#Stack
Stk2.imp.3.ocup <- inla.stack(
  tag  = "Fit",
  data = list(y = coor.numer.imp.3$IgG),  
  A    = list(A2.imp.3, 1),                      
  effects = list(                 
    w = w.index.imp.3,            #Spatial field  
    X.imp.3.ocup = as.data.frame(X.imp.3.ocup)))  #Covariates

f1.imp.3.c.esp.ocup <- y ~ -1 + Intercept + ocup + 
  f(w, model=spde.imp.3)


I1.imp.3.c.esp.ocup <- inla(f1.imp.3.c.esp.ocup,
                            family = "binomial", 
                            data = inla.stack.data(Stk2.imp.3.ocup),
                            control.compute = list(dic = TRUE),
                            control.predictor = list(A = inla.stack.A(Stk2.imp.3.ocup)))

summary(I1.imp.3.c.esp.ocup)

## income

X.imp.3.renda.std <- data.frame(Intercept = rep(1, N),
                                renda.std = coor.numer.imp.3$renda.std)

#Stack
Stk2.imp.3.renda.std <- inla.stack(
  tag  = "Fit",
  data = list(y = coor.numer.imp.3$IgG),  
  A    = list(A2.imp.3, 1),                      
  effects = list(                 
    w = w.index.imp.3,            #Spatial field  
    X.imp.3.renda.std = as.data.frame(X.imp.3.renda.std)))  #Covariates

f1.imp.3.c.esp.renda.std <- y ~ -1 + Intercept + renda.std + 
  f(w, model=spde.imp.3)


I1.imp.3.c.esp.renda.std <- inla(f1.imp.3.c.esp.renda.std,
                                 family = "binomial", 
                                 data = inla.stack.data(Stk2.imp.3.renda.std),
                                 control.compute = list(dic = TRUE),
                                 control.predictor = list(A = inla.stack.A(Stk2.imp.3.renda.std)))

summary(I1.imp.3.c.esp.renda.std)

## house type

X.imp.3.tipo_dom <- data.frame(Intercept = rep(1, N),
                               tipo_dom = coor.numer.imp.3$tipo_dom)

#Stack
Stk2.imp.3.tipo_dom <- inla.stack(
  tag  = "Fit",
  data = list(y = coor.numer.imp.3$IgG),  
  A    = list(A2.imp.3, 1),                      
  effects = list(                 
    w = w.index.imp.3,            #Spatial field  
    X.imp.3.tipo_dom = as.data.frame(X.imp.3.tipo_dom)))  #Covariates

f1.imp.3.c.esp.tipo_dom <- y ~ -1 + Intercept + tipo_dom + 
  f(w, model=spde.imp.3)


I1.imp.3.c.esp.tipo_dom <- inla(f1.imp.3.c.esp.tipo_dom,
                                family = "binomial", 
                                data = inla.stack.data(Stk2.imp.3.tipo_dom),
                                control.compute = list(dic = TRUE),
                                control.predictor = list(A = inla.stack.A(Stk2.imp.3.tipo_dom)))

summary(I1.imp.3.c.esp.tipo_dom)

## house ownership

X.imp.3.cs_prp <- data.frame(Intercept = rep(1, N),
                             cs_prp = coor.numer.imp.3$cs_prp)

#Stack
Stk2.imp.3.cs_prp <- inla.stack(
  tag  = "Fit",
  data = list(y = coor.numer.imp.3$IgG),  
  A    = list(A2.imp.3, 1),                      
  effects = list(                 
    w = w.index.imp.3,            #Spatial field  
    X.imp.3.cs_prp = as.data.frame(X.imp.3.cs_prp)))  #Covariates

f1.imp.3.c.esp.cs_prp <- y ~ -1 + Intercept + cs_prp + 
  f(w, model=spde.imp.3)


I1.imp.3.c.esp.cs_prp <- inla(f1.imp.3.c.esp.cs_prp,
                              family = "binomial", 
                              data = inla.stack.data(Stk2.imp.3.cs_prp),
                              control.compute = list(dic = TRUE),
                              control.predictor = list(A = inla.stack.A(Stk2.imp.3.cs_prp)))

summary(I1.imp.3.c.esp.cs_prp)

## hours at home

X.imp.3.hrs_cs_ctg <- data.frame(Intercept = rep(1, N),
                                 hrs_cs_ctg = coor.numer.imp.3$hrs_cs_ctg)

#Stack
Stk2.imp.3.hrs_cs_ctg <- inla.stack(
  tag  = "Fit",
  data = list(y = coor.numer.imp.3$IgG),  
  A    = list(A2.imp.3, 1),                      
  effects = list(                 
    w = w.index.imp.3,            #Spatial field  
    X.imp.3.hrs_cs_ctg = as.data.frame(X.imp.3.hrs_cs_ctg)))  #Covariates

f1.imp.3.c.esp.hrs_cs_ctg <- y ~ -1 + Intercept + hrs_cs_ctg + 
  f(w, model=spde.imp.3)


I1.imp.3.c.esp.hrs_cs_ctg <- inla(f1.imp.3.c.esp.hrs_cs_ctg,
                                  family = "binomial", 
                                  data = inla.stack.data(Stk2.imp.3.hrs_cs_ctg),
                                  control.compute = list(dic = TRUE),
                                  control.predictor = list(A = inla.stack.A(Stk2.imp.3.hrs_cs_ctg)))

summary(I1.imp.3.c.esp.hrs_cs_ctg)

## number of residents

X.imp.3.num_mor_ctg <- data.frame(Intercept = rep(1, N),
                                  num_mor_ctg = coor.numer.imp.3$num_mor_ctg)

#Stack
Stk2.imp.3.num_mor_ctg <- inla.stack(
  tag  = "Fit",
  data = list(y = coor.numer.imp.3$IgG),  
  A    = list(A2.imp.3, 1),                      
  effects = list(                 
    w = w.index.imp.3,            #Spatial field  
    X.imp.3.num_mor_ctg = as.data.frame(X.imp.3.num_mor_ctg)))  #Covariates

f1.imp.3.c.esp.num_mor_ctg <- y ~ -1 + Intercept + num_mor_ctg + 
  f(w, model=spde.imp.3)


I1.imp.3.c.esp.num_mor_ctg <- inla(f1.imp.3.c.esp.num_mor_ctg,
                                   family = "binomial", 
                                   data = inla.stack.data(Stk2.imp.3.num_mor_ctg),
                                   control.compute = list(dic = TRUE),
                                   control.predictor = list(A = inla.stack.A(Stk2.imp.3.num_mor_ctg)))

summary(I1.imp.3.c.esp.num_mor_ctg)

#########

##### obtaining the adjusted betas 

X.imp.3 <- data.frame(Intercept = rep(1, N),
                      sexo  = coor.numer.imp.3$sexo,
                      raca   = coor.numer.imp.3$raca,
                      est_civ = coor.numer.imp.3$est_civ,
                      idade.std = coor.numer.imp.3$idade.std,
                      escol = coor.numer.imp.3$escol,
                      ocup = coor.numer.imp.3$ocup,
                      renda.std=coor.numer.imp.3$renda.std,
                      tipo_dom = coor.numer.imp.3$tipo_dom,
                      cs_prp = coor.numer.imp.3$cs_prp,
                      hrs_cs_ctg = coor.numer.imp.3$hrs_cs_ctg,
                      num_mor_ctg = coor.numer.imp.3$num_mor_ctg
)


#Stack
Stk2.imp.3 <- inla.stack(
  tag  = "Fit",
  data = list(y = coor.numer.imp.3$IgG),  
  A    = list(A2.imp.3, 1),                      
  effects = list(                 
    w = w.index.imp.3,            #Spatial field  
    X.imp.3 = as.data.frame(X.imp.3)))  #Covariates

f1.imp.3.c.esp <- y ~ -1 + Intercept + sexo+raca+est_civ+idade.std+escol+ocup+renda.std+
  tipo_dom+cs_prp+hrs_cs_ctg+num_mor_ctg + 
  f(w, model=spde.imp.3)


I1.imp.3.c.esp <- inla(f1.imp.3.c.esp,
                       family = "binomial", 
                       data = inla.stack.data(Stk2.imp.3),
                       control.compute = list(dic = TRUE),
                       control.predictor = list(A = inla.stack.A(Stk2.imp.3)))

c(I1.s.esp.imp.3$dic$dic, I1.imp.3.c.esp$dic$dic)

summary(I1.s.esp.imp.3)
summary(I1.imp.3.c.esp)

########### INTERACTIONS - Dataframe 3

## interactions between race, age and house type and all two interactions

f1.imp.3.c.esp.int <- y ~ -1 + Intercept + sexo+raca+est_civ+idade.std+escol+ocup+renda.std+
  tipo_dom+cs_prp+hrs_cs_ctg+num_mor_ctg + raca*idade.std*tipo_dom +
  f(w, model=spde.imp.3)


I1.imp.3.c.esp.int <- inla(f1.imp.3.c.esp.int,
                           family = "binomial", 
                           data = inla.stack.data(Stk2.imp.3),
                           control.compute = list(dic = TRUE),
                           control.predictor = list(A = inla.stack.A(Stk2.imp.3)))

I1.imp.3.c.esp.int$dic$dic # 1445.46

summary(I1.imp.3.c.esp.int)

## Considering only the interaction  between two covariates

### maintaing all two interactions

f1.imp.3.c.esp.int.2 <- y ~ -1 + Intercept + sexo+raca+est_civ+idade.std+escol+ocup+renda.std+
  tipo_dom+cs_prp+hrs_cs_ctg+num_mor_ctg + raca*idade.std + raca*tipo_dom + idade.std*tipo_dom +
  f(w, model=spde.imp.3)


I1.imp.3.c.esp.int.2 <- inla(f1.imp.3.c.esp.int.2,
                             family = "binomial", 
                             data = inla.stack.data(Stk2.imp.3),
                             control.compute = list(dic = TRUE),
                             control.predictor = list(A = inla.stack.A(Stk2.imp.3)))

I1.imp.3.c.esp.int.2$dic$dic # 1443.58

summary(I1.imp.3.c.esp.int.2)

## considering the following two interactions: race and age; race and house type

f1.imp.3.c.esp.int.2.1 <- y ~ -1 + Intercept + sexo+raca+est_civ+idade.std+escol+ocup+renda.std+
  tipo_dom+cs_prp+hrs_cs_ctg+num_mor_ctg + raca*idade.std + raca*tipo_dom+
  f(w, model=spde.imp.3)


I1.imp.3.c.esp.int.2.1 <- inla(f1.imp.3.c.esp.int.2.1,
                               family = "binomial", 
                               data = inla.stack.data(Stk2.imp.3),
                               control.compute = list(dic = TRUE),
                               control.predictor = list(A = inla.stack.A(Stk2.imp.3)))

I1.imp.3.c.esp.int.2.1$dic$dic # 1442.58

summary(I1.imp.3.c.esp.int.2.1)

## considering the following two interactions: race and age; age and house type

f1.imp.3.c.esp.int.2.2 <- y ~ -1 + Intercept + sexo+raca+est_civ+idade.std+escol+ocup+renda.std+
  tipo_dom+cs_prp+hrs_cs_ctg+num_mor_ctg + raca*idade.std + idade.std*tipo_dom +
  f(w, model=spde.imp.3)


I1.imp.3.c.esp.int.2.2 <- inla(f1.imp.3.c.esp.int.2.2,
                               family = "binomial", 
                               data = inla.stack.data(Stk2.imp.3),
                               control.compute = list(dic = TRUE),
                               control.predictor = list(A = inla.stack.A(Stk2.imp.3)))

I1.imp.3.c.esp.int.2.2$dic$dic # 1441.65

summary(I1.imp.3.c.esp.int.2.2)

## considering the following two interactions: race and house type; age and house type

f1.imp.3.c.esp.int.2.3 <- y ~ -1 + Intercept + sexo+raca+est_civ+idade.std+escol+ocup+renda.std+
  tipo_dom+cs_prp+hrs_cs_ctg+num_mor_ctg + raca*tipo_dom + idade.std*tipo_dom +
  f(w, model=spde.imp.3)


I1.imp.3.c.esp.int.2.3 <- inla(f1.imp.3.c.esp.int.2.3,
                               family = "binomial", 
                               data = inla.stack.data(Stk2.imp.3),
                               control.compute = list(dic = TRUE),
                               control.predictor = list(A = inla.stack.A(Stk2.imp.3)))

I1.imp.3.c.esp.int.2.3$dic$dic # 1441.71

summary(I1.imp.3.c.esp.int.2.3)


##### considering only one type of interactions

## race and age

f1.imp.3.c.esp.int.1.a <- y ~ -1 + Intercept + sexo+raca+est_civ+idade.std+escol+ocup+renda.std+
  tipo_dom+cs_prp+hrs_cs_ctg+num_mor_ctg + raca*idade.std + 
  f(w, model=spde.imp.3)


I1.imp.3.c.esp.int.1.a <- inla(f1.imp.3.c.esp.int.1.a,
                               family = "binomial", 
                               data = inla.stack.data(Stk2.imp.3),
                               control.compute = list(dic = TRUE),
                               control.predictor = list(A = inla.stack.A(Stk2.imp.3)))

I1.imp.3.c.esp.int.1.a$dic$dic # 1440.65

summary(I1.imp.3.c.esp.int.1.a)

## race and house type

f1.imp.3.c.esp.int.1.b <- y ~ -1 + Intercept + sexo+raca+est_civ+idade.std+escol+ocup+renda.std+
  tipo_dom+cs_prp+hrs_cs_ctg+num_mor_ctg + raca*tipo_dom  +
  f(w, model=spde.imp.3)


I1.imp.3.c.esp.int.1.b <- inla(f1.imp.3.c.esp.int.1.b,
                               family = "binomial", 
                               data = inla.stack.data(Stk2.imp.3),
                               control.compute = list(dic = TRUE),
                               control.predictor = list(A = inla.stack.A(Stk2.imp.3)))

I1.imp.3.c.esp.int.1.b$dic$dic # 

summary(I1.imp.3.c.esp.int.1.b)

## age and house type

f1.imp.3.c.esp.int.1.c <- y ~ -1 + Intercept + sexo+raca+est_civ+idade.std+escol+ocup+renda.std+
  tipo_dom+cs_prp+hrs_cs_ctg+num_mor_ctg + idade.std*tipo_dom +
  f(w, model=spde.imp.3)


I1.imp.3.c.esp.int.1.c <- inla(f1.imp.3.c.esp.int.1.c,
                               family = "binomial", 
                               data = inla.stack.data(Stk2.imp.3),
                               control.compute = list(dic = TRUE),
                               control.predictor = list(A = inla.stack.A(Stk2.imp.3)))

I1.imp.3.c.esp.int.1.c$dic$dic # 1439.80

summary(I1.imp.3.c.esp.int.1.c)


##############################################################

### imputed dataset 4

str(coor.numer.imp.4)

#### INLA with space

Loc.imp.4 <- cbind(coor.numer.imp.4$Easting, coor.numer.imp.4$Northing)
Loc.imp.4

#what are the distances between the points?

D.imp.4 <- dist(Loc.imp.4)
par(mfrow = c(1,2), mar = c(5,5,2,2), cex.lab = 1.5)
hist(D.imp.4, 
     freq = TRUE,
     main = "", 
     xlab = "Distance between sites (m)",
     ylab = "Frequency")
text(80, 470, "A", cex = 1.5)

plot(x = sort(D.imp.4), 
     y = (1:length(D.imp.4))/length(D.imp.4), 
     type = "l",
     xlab = "Distance between sites (m)",
     ylab = "Cumulative proportion")
text(10, 1, "B", cex = 1.5)

# mesh

mesh.imp.4 <- inla.mesh.2d(Loc.imp.4, max.edge=c(15, 100), cutoff = 0)
mesh.imp.4$n # 12266

# Model with only spatial correlation
# Projector matrix
A2.imp.4 <- inla.spde.make.A(mesh.imp.4, loc = Loc.imp.4)
dim(A2.imp.4)  

# Define the Matern correlation on the mesh
spde.imp.4   <- inla.spde2.pcmatern(mesh.imp.4, alpha = 2, 
                              prior.range=c(100, 0.5), 
                              prior.sigma=c(1, 0.5), 
                              constr=TRUE)

w.index.imp.4 <- inla.spde.make.index(
  name    = 'w', 
  n.spde  = spde.imp.4$n.spde,
  n.group = 1,
  n.repl  = 1)

# Create a data frame with an intercept and covariates.
N <- nrow(coor.numer.imp.4)

str(coor.numer.imp.4)

##############

##### obtaining the crude betas for imputed data 4

## sex

X.imp.4.sex <- data.frame(Intercept = rep(1, N),
                          sexo  = coor.numer.imp.4$sexo)

#Stack
Stk2.imp.4.sex <- inla.stack(
  tag  = "Fit",
  data = list(y = coor.numer.imp.4$IgG),  
  A    = list(A2.imp.4, 1),                      
  effects = list(                 
    w = w.index.imp.4,            #Spatial field  
    X.imp.4.sex = as.data.frame(X.imp.4.sex)))  #Covariates

f1.imp.4.c.esp.sex <- y ~ -1 + Intercept + sexo + 
  f(w, model=spde.imp.4)


I1.imp.4.c.esp.sex <- inla(f1.imp.4.c.esp.sex,
                           family = "binomial", 
                           data = inla.stack.data(Stk2.imp.4.sex),
                           control.compute = list(dic = TRUE),
                           control.predictor = list(A = inla.stack.A(Stk2.imp.4.sex)))

summary(I1.imp.4.c.esp.sex)

## race

X.imp.4.raca <- data.frame(Intercept = rep(1, N),
                           raca  = coor.numer.imp.4$raca)

#Stack
Stk2.imp.4.raca <- inla.stack(
  tag  = "Fit",
  data = list(y = coor.numer.imp.4$IgG),  
  A    = list(A2.imp.4, 1),                      
  effects = list(                 
    w = w.index.imp.4,            #Spatial field  
    X.imp.4.raca = as.data.frame(X.imp.4.raca)))  #Covariates

f1.imp.4.c.esp.raca <- y ~ -1 + Intercept + raca + 
  f(w, model=spde.imp.4)


I1.imp.4.c.esp.raca <- inla(f1.imp.4.c.esp.raca,
                            family = "binomial", 
                            data = inla.stack.data(Stk2.imp.4.raca),
                            control.compute = list(dic = TRUE),
                            control.predictor = list(A = inla.stack.A(Stk2.imp.4.raca)))

summary(I1.imp.4.c.esp.raca)

## marital status

X.imp.4.est_civ <- data.frame(Intercept = rep(1, N),
                              est_civ  = coor.numer.imp.4$est_civ)

#Stack
Stk2.imp.4.est_civ <- inla.stack(
  tag  = "Fit",
  data = list(y = coor.numer.imp.4$IgG),  
  A    = list(A2.imp.4, 1),                      
  effects = list(                 
    w = w.index.imp.4,            #Spatial field  
    X.imp.4.est_civ = as.data.frame(X.imp.4.est_civ)))  #Covariates

f1.imp.4.c.esp.est_civ <- y ~ -1 + Intercept + est_civ + 
  f(w, model=spde.imp.4)


I1.imp.4.c.esp.est_civ <- inla(f1.imp.4.c.esp.est_civ,
                               family = "binomial", 
                               data = inla.stack.data(Stk2.imp.4.est_civ),
                               control.compute = list(dic = TRUE),
                               control.predictor = list(A = inla.stack.A(Stk2.imp.4.est_civ)))

summary(I1.imp.4.c.esp.est_civ)

## age

X.imp.4.idade.std <- data.frame(Intercept = rep(1, N),
                                idade.std  = coor.numer.imp.4$idade.std)

#Stack
Stk2.imp.4.idade.std <- inla.stack(
  tag  = "Fit",
  data = list(y = coor.numer.imp.4$IgG),  
  A    = list(A2.imp.4, 1),                      
  effects = list(                 
    w = w.index.imp.4,            #Spatial field  
    X.imp.4.idade.std = as.data.frame(X.imp.4.idade.std)))  #Covariates

f1.imp.4.c.esp.idade.std <- y ~ -1 + Intercept + idade.std + 
  f(w, model=spde.imp.4)


I1.imp.4.c.esp.idade.std <- inla(f1.imp.4.c.esp.idade.std,
                                 family = "binomial", 
                                 data = inla.stack.data(Stk2.imp.4.idade.std),
                                 control.compute = list(dic = TRUE),
                                 control.predictor = list(A = inla.stack.A(Stk2.imp.4.idade.std)))

summary(I1.imp.4.c.esp.idade.std)

## schooling

X.imp.4.escol <- data.frame(Intercept = rep(1, N),
                            escol  = coor.numer.imp.4$escol)

#Stack
Stk2.imp.4.escol <- inla.stack(
  tag  = "Fit",
  data = list(y = coor.numer.imp.4$IgG),  
  A    = list(A2.imp.4, 1),                      
  effects = list(                 
    w = w.index.imp.4,            #Spatial field  
    X.imp.4.escol = as.data.frame(X.imp.4.escol)))  #Covariates

f1.imp.4.c.esp.escol <- y ~ -1 + Intercept + escol + 
  f(w, model=spde.imp.4)


I1.imp.4.c.esp.escol <- inla(f1.imp.4.c.esp.escol,
                             family = "binomial", 
                             data = inla.stack.data(Stk2.imp.4.escol),
                             control.compute = list(dic = TRUE),
                             control.predictor = list(A = inla.stack.A(Stk2.imp.4.escol)))

summary(I1.imp.4.c.esp.escol)

## occupation

X.imp.4.ocup <- data.frame(Intercept = rep(1, N),
                           ocup = coor.numer.imp.4$ocup)

#Stack
Stk2.imp.4.ocup <- inla.stack(
  tag  = "Fit",
  data = list(y = coor.numer.imp.4$IgG),  
  A    = list(A2.imp.4, 1),                      
  effects = list(                 
    w = w.index.imp.4,            #Spatial field  
    X.imp.4.ocup = as.data.frame(X.imp.4.ocup)))  #Covariates

f1.imp.4.c.esp.ocup <- y ~ -1 + Intercept + ocup + 
  f(w, model=spde.imp.4)


I1.imp.4.c.esp.ocup <- inla(f1.imp.4.c.esp.ocup,
                            family = "binomial", 
                            data = inla.stack.data(Stk2.imp.4.ocup),
                            control.compute = list(dic = TRUE),
                            control.predictor = list(A = inla.stack.A(Stk2.imp.4.ocup)))

summary(I1.imp.4.c.esp.ocup)

## income

X.imp.4.renda.std <- data.frame(Intercept = rep(1, N),
                                renda.std = coor.numer.imp.4$renda.std)

#Stack
Stk2.imp.4.renda.std <- inla.stack(
  tag  = "Fit",
  data = list(y = coor.numer.imp.4$IgG),  
  A    = list(A2.imp.4, 1),                      
  effects = list(                 
    w = w.index.imp.4,            #Spatial field  
    X.imp.4.renda.std = as.data.frame(X.imp.4.renda.std)))  #Covariates

f1.imp.4.c.esp.renda.std <- y ~ -1 + Intercept + renda.std + 
  f(w, model=spde.imp.4)


I1.imp.4.c.esp.renda.std <- inla(f1.imp.4.c.esp.renda.std,
                                 family = "binomial", 
                                 data = inla.stack.data(Stk2.imp.4.renda.std),
                                 control.compute = list(dic = TRUE),
                                 control.predictor = list(A = inla.stack.A(Stk2.imp.4.renda.std)))

summary(I1.imp.4.c.esp.renda.std)

## house type

X.imp.4.tipo_dom <- data.frame(Intercept = rep(1, N),
                               tipo_dom = coor.numer.imp.4$tipo_dom)

#Stack
Stk2.imp.4.tipo_dom <- inla.stack(
  tag  = "Fit",
  data = list(y = coor.numer.imp.4$IgG),  
  A    = list(A2.imp.4, 1),                      
  effects = list(                 
    w = w.index.imp.4,            #Spatial field  
    X.imp.4.tipo_dom = as.data.frame(X.imp.4.tipo_dom)))  #Covariates

f1.imp.4.c.esp.tipo_dom <- y ~ -1 + Intercept + tipo_dom + 
  f(w, model=spde.imp.4)


I1.imp.4.c.esp.tipo_dom <- inla(f1.imp.4.c.esp.tipo_dom,
                                family = "binomial", 
                                data = inla.stack.data(Stk2.imp.4.tipo_dom),
                                control.compute = list(dic = TRUE),
                                control.predictor = list(A = inla.stack.A(Stk2.imp.4.tipo_dom)))

summary(I1.imp.4.c.esp.tipo_dom)

## house ownereship

X.imp.4.cs_prp <- data.frame(Intercept = rep(1, N),
                             cs_prp = coor.numer.imp.4$cs_prp)

#Stack
Stk2.imp.4.cs_prp <- inla.stack(
  tag  = "Fit",
  data = list(y = coor.numer.imp.4$IgG),  
  A    = list(A2.imp.4, 1),                      
  effects = list(                 
    w = w.index.imp.4,            #Spatial field  
    X.imp.4.cs_prp = as.data.frame(X.imp.4.cs_prp)))  #Covariates

f1.imp.4.c.esp.cs_prp <- y ~ -1 + Intercept + cs_prp + 
  f(w, model=spde.imp.4)


I1.imp.4.c.esp.cs_prp <- inla(f1.imp.4.c.esp.cs_prp,
                              family = "binomial", 
                              data = inla.stack.data(Stk2.imp.4.cs_prp),
                              control.compute = list(dic = TRUE),
                              control.predictor = list(A = inla.stack.A(Stk2.imp.4.cs_prp)))

summary(I1.imp.4.c.esp.cs_prp)

## hours at home

X.imp.4.hrs_cs_ctg <- data.frame(Intercept = rep(1, N),
                                 hrs_cs_ctg = coor.numer.imp.4$hrs_cs_ctg)

#Stack
Stk2.imp.4.hrs_cs_ctg <- inla.stack(
  tag  = "Fit",
  data = list(y = coor.numer.imp.4$IgG),  
  A    = list(A2.imp.4, 1),                      
  effects = list(                 
    w = w.index.imp.4,            #Spatial field  
    X.imp.4.hrs_cs_ctg = as.data.frame(X.imp.4.hrs_cs_ctg)))  #Covariates

f1.imp.4.c.esp.hrs_cs_ctg <- y ~ -1 + Intercept + hrs_cs_ctg + 
  f(w, model=spde.imp.4)


I1.imp.4.c.esp.hrs_cs_ctg <- inla(f1.imp.4.c.esp.hrs_cs_ctg,
                                  family = "binomial", 
                                  data = inla.stack.data(Stk2.imp.4.hrs_cs_ctg),
                                  control.compute = list(dic = TRUE),
                                  control.predictor = list(A = inla.stack.A(Stk2.imp.4.hrs_cs_ctg)))

summary(I1.imp.4.c.esp.hrs_cs_ctg)

## number of residents

X.imp.4.num_mor_ctg <- data.frame(Intercept = rep(1, N),
                                  num_mor_ctg = coor.numer.imp.4$num_mor_ctg)

#Stack
Stk2.imp.4.num_mor_ctg <- inla.stack(
  tag  = "Fit",
  data = list(y = coor.numer.imp.4$IgG),  
  A    = list(A2.imp.4, 1),                      
  effects = list(                 
    w = w.index.imp.4,            #Spatial field  
    X.imp.4.num_mor_ctg = as.data.frame(X.imp.4.num_mor_ctg)))  #Covariates

f1.imp.4.c.esp.num_mor_ctg <- y ~ -1 + Intercept + num_mor_ctg + 
  f(w, model=spde.imp.4)


I1.imp.4.c.esp.num_mor_ctg <- inla(f1.imp.4.c.esp.num_mor_ctg,
                                   family = "binomial", 
                                   data = inla.stack.data(Stk2.imp.4.num_mor_ctg),
                                   control.compute = list(dic = TRUE),
                                   control.predictor = list(A = inla.stack.A(Stk2.imp.4.num_mor_ctg)))

summary(I1.imp.4.c.esp.num_mor_ctg)

#########

##### obtaining the adjusted betas 

X.imp.4 <- data.frame(Intercept = rep(1, N),
                      sexo  = coor.numer.imp.4$sexo,
                      raca   = coor.numer.imp.4$raca,
                      est_civ = coor.numer.imp.4$est_civ,
                      idade.std = coor.numer.imp.4$idade.std,
                      escol = coor.numer.imp.4$escol,
                      ocup = coor.numer.imp.4$ocup,
                      renda.std=coor.numer.imp.4$renda.std,
                      tipo_dom = coor.numer.imp.4$tipo_dom,
                      cs_prp = coor.numer.imp.4$cs_prp,
                      hrs_cs_ctg = coor.numer.imp.4$hrs_cs_ctg,
                      num_mor_ctg = coor.numer.imp.4$num_mor_ctg
)


#Stack
Stk2.imp.4 <- inla.stack(
  tag  = "Fit",
  data = list(y = coor.numer.imp.4$IgG),  
  A    = list(A2.imp.4, 1),                      
  effects = list(                 
    w = w.index.imp.4,            #Spatial field  
    X.imp.4 = as.data.frame(X.imp.4)))  #Covariates

f1.imp.4.c.esp <- y ~ -1 + Intercept + sexo+raca+est_civ+idade.std+escol+ocup+renda.std+
  tipo_dom+cs_prp+hrs_cs_ctg+num_mor_ctg + 
  f(w, model=spde.imp.4)


I1.imp.4.c.esp <- inla(f1.imp.4.c.esp,
                       family = "binomial", 
                       data = inla.stack.data(Stk2.imp.4),
                       control.compute = list(dic = TRUE),
                       control.predictor = list(A = inla.stack.A(Stk2.imp.4)))

c(I1.s.esp.imp.4$dic$dic, I1.imp.4.c.esp$dic$dic)

summary(I1.s.esp.imp.4)
summary(I1.imp.4.c.esp)

########### INTERACTIONS - Dataframe 4

## interactions between race, age and house type and all two interactions

f1.imp.4.c.esp.int <- y ~ -1 + Intercept + sexo+raca+est_civ+idade.std+escol+ocup+renda.std+
  tipo_dom+cs_prp+hrs_cs_ctg+num_mor_ctg + raca*idade.std*tipo_dom +
  f(w, model=spde.imp.4)


I1.imp.4.c.esp.int <- inla(f1.imp.4.c.esp.int,
                           family = "binomial", 
                           data = inla.stack.data(Stk2.imp.4),
                           control.compute = list(dic = TRUE),
                           control.predictor = list(A = inla.stack.A(Stk2.imp.4)))

I1.imp.4.c.esp.int$dic$dic # 1443.44

summary(I1.imp.4.c.esp.int)

## Considering only the interaction  between two covariates

### maintaing all two interactions

f1.imp.4.c.esp.int.2 <- y ~ -1 + Intercept + sexo+raca+est_civ+idade.std+escol+ocup+renda.std+
  tipo_dom+cs_prp+hrs_cs_ctg+num_mor_ctg + raca*idade.std + raca*tipo_dom + idade.std*tipo_dom +
  f(w, model=spde.imp.4)


I1.imp.4.c.esp.int.2 <- inla(f1.imp.4.c.esp.int.2,
                             family = "binomial", 
                             data = inla.stack.data(Stk2.imp.4),
                             control.compute = list(dic = TRUE),
                             control.predictor = list(A = inla.stack.A(Stk2.imp.4)))

I1.imp.4.c.esp.int.2$dic$dic # 1442.03

summary(I1.imp.4.c.esp.int.2)

## considering the following two interactions: race and age; race and house type

f1.imp.4.c.esp.int.2.1 <- y ~ -1 + Intercept + sexo+raca+est_civ+idade.std+escol+ocup+renda.std+
  tipo_dom+cs_prp+hrs_cs_ctg+num_mor_ctg + raca*idade.std + raca*tipo_dom+
  f(w, model=spde.imp.4)


I1.imp.4.c.esp.int.2.1 <- inla(f1.imp.4.c.esp.int.2.1,
                               family = "binomial", 
                               data = inla.stack.data(Stk2.imp.4),
                               control.compute = list(dic = TRUE),
                               control.predictor = list(A = inla.stack.A(Stk2.imp.4)))

I1.imp.4.c.esp.int.2.1$dic$dic # 1441.01

summary(I1.imp.4.c.esp.int.2.1)

## considering the following two interactions: race and age; age and house type

f1.imp.4.c.esp.int.2.2 <- y ~ -1 + Intercept + sexo+raca+est_civ+idade.std+escol+ocup+renda.std+
  tipo_dom+cs_prp+hrs_cs_ctg+num_mor_ctg + raca*idade.std + idade.std*tipo_dom +
  f(w, model=spde.imp.4)


I1.imp.4.c.esp.int.2.2 <- inla(f1.imp.4.c.esp.int.2.2,
                               family = "binomial", 
                               data = inla.stack.data(Stk2.imp.4),
                               control.compute = list(dic = TRUE),
                               control.predictor = list(A = inla.stack.A(Stk2.imp.4)))

I1.imp.4.c.esp.int.2.2$dic$dic # 1440.14

summary(I1.imp.4.c.esp.int.2.2)

## considering the following two interactions: race and house type; age and house type

f1.imp.4.c.esp.int.2.3 <- y ~ -1 + Intercept + sexo+raca+est_civ+idade.std+escol+ocup+renda.std+
  tipo_dom+cs_prp+hrs_cs_ctg+num_mor_ctg + raca*tipo_dom + idade.std*tipo_dom +
  f(w, model=spde.imp.4)


I1.imp.4.c.esp.int.2.3 <- inla(f1.imp.4.c.esp.int.2.3,
                               family = "binomial", 
                               data = inla.stack.data(Stk2.imp.4),
                               control.compute = list(dic = TRUE),
                               control.predictor = list(A = inla.stack.A(Stk2.imp.4)))

I1.imp.4.c.esp.int.2.3$dic$dic # 1440.11

summary(I1.imp.4.c.esp.int.2.3)


##### considering only one type of interactions

## race and age

f1.imp.4.c.esp.int.1.a <- y ~ -1 + Intercept + sexo+raca+est_civ+idade.std+escol+ocup+renda.std+
  tipo_dom+cs_prp+hrs_cs_ctg+num_mor_ctg + raca*idade.std + 
  f(w, model=spde.imp.4)


I1.imp.4.c.esp.int.1.a <- inla(f1.imp.4.c.esp.int.1.a,
                               family = "binomial", 
                               data = inla.stack.data(Stk2.imp.4),
                               control.compute = list(dic = TRUE),
                               control.predictor = list(A = inla.stack.A(Stk2.imp.4)))

I1.imp.4.c.esp.int.1.a$dic$dic # 1439.16

summary(I1.imp.4.c.esp.int.1.a)

## race and house type

f1.imp.4.c.esp.int.1.b <- y ~ -1 + Intercept + sexo+raca+est_civ+idade.std+escol+ocup+renda.std+
  tipo_dom+cs_prp+hrs_cs_ctg+num_mor_ctg + raca*tipo_dom  +
  f(w, model=spde.imp.4)


I1.imp.4.c.esp.int.1.b <- inla(f1.imp.4.c.esp.int.1.b,
                               family = "binomial", 
                               data = inla.stack.data(Stk2.imp.4),
                               control.compute = list(dic = TRUE),
                               control.predictor = list(A = inla.stack.A(Stk2.imp.4)))

I1.imp.4.c.esp.int.1.b$dic$dic # 1439.08

summary(I1.imp.4.c.esp.int.1.b)

## age and house type

f1.imp.4.c.esp.int.1.c <- y ~ -1 + Intercept + sexo+raca+est_civ+idade.std+escol+ocup+renda.std+
  tipo_dom+cs_prp+hrs_cs_ctg+num_mor_ctg + idade.std*tipo_dom +
  f(w, model=spde.imp.4)


I1.imp.4.c.esp.int.1.c <- inla(f1.imp.4.c.esp.int.1.c,
                               family = "binomial", 
                               data = inla.stack.data(Stk2.imp.4),
                               control.compute = list(dic = TRUE),
                               control.predictor = list(A = inla.stack.A(Stk2.imp.4)))

I1.imp.4.c.esp.int.1.c$dic$dic # 1438.21

summary(I1.imp.4.c.esp.int.1.c)


##############################################################

### imputed dataset 5

str(coor.numer.imp.5)

#### INLA with space

Loc.imp.5 <- cbind(coor.numer.imp.5$Easting, coor.numer.imp.5$Northing)
Loc.imp.5

#what are the distances between the points?

D.imp.5 <- dist(Loc.imp.5)
par(mfrow = c(1,2), mar = c(5,5,2,2), cex.lab = 1.5)
hist(D.imp.5, 
     freq = TRUE,
     main = "", 
     xlab = "Distance between sites (m)",
     ylab = "Frequency")
text(80, 470, "A", cex = 1.5)

plot(x = sort(D.imp.5), 
     y = (1:length(D.imp.5))/length(D.imp.5), 
     type = "l",
     xlab = "Distance between sites (m)",
     ylab = "Cumulative proportion")
text(10, 1, "B", cex = 1.5)

# mesh

mesh.imp.5 <- inla.mesh.2d(Loc.imp.5, max.edge=c(15, 100), cutoff = 0)
mesh.imp.5$n # 12266

# Model with only spatial correlation
# Projector matrix
A2.imp.5 <- inla.spde.make.A(mesh.imp.5, loc = Loc.imp.5)
dim(A2.imp.5)  

# Define the Matern correlation on the mesh
spde.imp.5   <- inla.spde2.pcmatern(mesh.imp.5, alpha = 2, 
                              prior.range=c(100, 0.5), 
                              prior.sigma=c(1, 0.5), 
                              constr=TRUE)

w.index.imp.5 <- inla.spde.make.index(
  name    = 'w', 
  n.spde  = spde.imp.5$n.spde,
  n.group = 1,
  n.repl  = 1)

# Create a data frame with an intercept and covariates.
N <- nrow(coor.numer.imp.5)

str(coor.numer.imp.5)

##############

##### obtaining the crude betas for imputed data 5

## sex

X.imp.5.sex <- data.frame(Intercept = rep(1, N),
                          sexo  = coor.numer.imp.5$sexo)

#Stack
Stk2.imp.5.sex <- inla.stack(
  tag  = "Fit",
  data = list(y = coor.numer.imp.5$IgG),  
  A    = list(A2.imp.5, 1),                      
  effects = list(                 
    w = w.index.imp.5,            #Spatial field  
    X.imp.5.sex = as.data.frame(X.imp.5.sex)))  #Covariates

f1.imp.5.c.esp.sex <- y ~ -1 + Intercept + sexo + 
  f(w, model=spde.imp.5)


I1.imp.5.c.esp.sex <- inla(f1.imp.5.c.esp.sex,
                           family = "binomial", 
                           data = inla.stack.data(Stk2.imp.5.sex),
                           control.compute = list(dic = TRUE),
                           control.predictor = list(A = inla.stack.A(Stk2.imp.5.sex)))

summary(I1.imp.5.c.esp.sex)

## race

X.imp.5.raca <- data.frame(Intercept = rep(1, N),
                           raca  = coor.numer.imp.5$raca)

#Stack
Stk2.imp.5.raca <- inla.stack(
  tag  = "Fit",
  data = list(y = coor.numer.imp.5$IgG),  
  A    = list(A2.imp.5, 1),                      
  effects = list(                 
    w = w.index.imp.5,            #Spatial field  
    X.imp.5.raca = as.data.frame(X.imp.5.raca)))  #Covariates

f1.imp.5.c.esp.raca <- y ~ -1 + Intercept + raca + 
  f(w, model=spde.imp.5)


I1.imp.5.c.esp.raca <- inla(f1.imp.5.c.esp.raca,
                            family = "binomial", 
                            data = inla.stack.data(Stk2.imp.5.raca),
                            control.compute = list(dic = TRUE),
                            control.predictor = list(A = inla.stack.A(Stk2.imp.5.raca)))

summary(I1.imp.5.c.esp.raca)

## marital status

X.imp.5.est_civ <- data.frame(Intercept = rep(1, N),
                              est_civ  = coor.numer.imp.5$est_civ)

#Stack
Stk2.imp.5.est_civ <- inla.stack(
  tag  = "Fit",
  data = list(y = coor.numer.imp.5$IgG),  
  A    = list(A2.imp.5, 1),                      
  effects = list(                 
    w = w.index.imp.5,            #Spatial field  
    X.imp.5.est_civ = as.data.frame(X.imp.5.est_civ)))  #Covariates

f1.imp.5.c.esp.est_civ <- y ~ -1 + Intercept + est_civ + 
  f(w, model=spde.imp.5)


I1.imp.5.c.esp.est_civ <- inla(f1.imp.5.c.esp.est_civ,
                               family = "binomial", 
                               data = inla.stack.data(Stk2.imp.5.est_civ),
                               control.compute = list(dic = TRUE),
                               control.predictor = list(A = inla.stack.A(Stk2.imp.5.est_civ)))

summary(I1.imp.5.c.esp.est_civ)

## age

X.imp.5.idade.std <- data.frame(Intercept = rep(1, N),
                                idade.std  = coor.numer.imp.5$idade.std)

#Stack
Stk2.imp.5.idade.std <- inla.stack(
  tag  = "Fit",
  data = list(y = coor.numer.imp.5$IgG),  
  A    = list(A2.imp.5, 1),                      
  effects = list(                 
    w = w.index.imp.5,            #Spatial field  
    X.imp.5.idade.std = as.data.frame(X.imp.5.idade.std)))  #Covariates

f1.imp.5.c.esp.idade.std <- y ~ -1 + Intercept + idade.std + 
  f(w, model=spde.imp.5)


I1.imp.5.c.esp.idade.std <- inla(f1.imp.5.c.esp.idade.std,
                                 family = "binomial", 
                                 data = inla.stack.data(Stk2.imp.5.idade.std),
                                 control.compute = list(dic = TRUE),
                                 control.predictor = list(A = inla.stack.A(Stk2.imp.5.idade.std)))

summary(I1.imp.5.c.esp.idade.std)

## schooling

X.imp.5.escol <- data.frame(Intercept = rep(1, N),
                            escol  = coor.numer.imp.5$escol)

#Stack
Stk2.imp.5.escol <- inla.stack(
  tag  = "Fit",
  data = list(y = coor.numer.imp.5$IgG),  
  A    = list(A2.imp.5, 1),                      
  effects = list(                 
    w = w.index.imp.5,            #Spatial field  
    X.imp.5.escol = as.data.frame(X.imp.5.escol)))  #Covariates

f1.imp.5.c.esp.escol <- y ~ -1 + Intercept + escol + 
  f(w, model=spde.imp.5)


I1.imp.5.c.esp.escol <- inla(f1.imp.5.c.esp.escol,
                             family = "binomial", 
                             data = inla.stack.data(Stk2.imp.5.escol),
                             control.compute = list(dic = TRUE),
                             control.predictor = list(A = inla.stack.A(Stk2.imp.5.escol)))

summary(I1.imp.5.c.esp.escol)

## ooccupation

X.imp.5.ocup <- data.frame(Intercept = rep(1, N),
                           ocup = coor.numer.imp.5$ocup)

#Stack
Stk2.imp.5.ocup <- inla.stack(
  tag  = "Fit",
  data = list(y = coor.numer.imp.5$IgG),  
  A    = list(A2.imp.5, 1),                      
  effects = list(                 
    w = w.index.imp.5,            #Spatial field  
    X.imp.5.ocup = as.data.frame(X.imp.5.ocup)))  #Covariates

f1.imp.5.c.esp.ocup <- y ~ -1 + Intercept + ocup + 
  f(w, model=spde.imp.5)


I1.imp.5.c.esp.ocup <- inla(f1.imp.5.c.esp.ocup,
                            family = "binomial", 
                            data = inla.stack.data(Stk2.imp.5.ocup),
                            control.compute = list(dic = TRUE),
                            control.predictor = list(A = inla.stack.A(Stk2.imp.5.ocup)))

summary(I1.imp.5.c.esp.ocup)

## income

X.imp.5.renda.std <- data.frame(Intercept = rep(1, N),
                                renda.std = coor.numer.imp.5$renda.std)

#Stack
Stk2.imp.5.renda.std <- inla.stack(
  tag  = "Fit",
  data = list(y = coor.numer.imp.5$IgG),  
  A    = list(A2.imp.5, 1),                      
  effects = list(                 
    w = w.index.imp.5,            #Spatial field  
    X.imp.5.renda.std = as.data.frame(X.imp.5.renda.std)))  #Covariates

f1.imp.5.c.esp.renda.std <- y ~ -1 + Intercept + renda.std + 
  f(w, model=spde.imp.5)


I1.imp.5.c.esp.renda.std <- inla(f1.imp.5.c.esp.renda.std,
                                 family = "binomial", 
                                 data = inla.stack.data(Stk2.imp.5.renda.std),
                                 control.compute = list(dic = TRUE),
                                 control.predictor = list(A = inla.stack.A(Stk2.imp.5.renda.std)))

summary(I1.imp.5.c.esp.renda.std)

## house type

X.imp.5.tipo_dom <- data.frame(Intercept = rep(1, N),
                               tipo_dom = coor.numer.imp.5$tipo_dom)

#Stack
Stk2.imp.5.tipo_dom <- inla.stack(
  tag  = "Fit",
  data = list(y = coor.numer.imp.5$IgG),  
  A    = list(A2.imp.5, 1),                      
  effects = list(                 
    w = w.index.imp.5,            #Spatial field  
    X.imp.5.tipo_dom = as.data.frame(X.imp.5.tipo_dom)))  #Covariates

f1.imp.5.c.esp.tipo_dom <- y ~ -1 + Intercept + tipo_dom + 
  f(w, model=spde.imp.5)


I1.imp.5.c.esp.tipo_dom <- inla(f1.imp.5.c.esp.tipo_dom,
                                family = "binomial", 
                                data = inla.stack.data(Stk2.imp.5.tipo_dom),
                                control.compute = list(dic = TRUE),
                                control.predictor = list(A = inla.stack.A(Stk2.imp.5.tipo_dom)))

summary(I1.imp.5.c.esp.tipo_dom)

## house ownership

X.imp.5.cs_prp <- data.frame(Intercept = rep(1, N),
                             cs_prp = coor.numer.imp.5$cs_prp)

#Stack
Stk2.imp.5.cs_prp <- inla.stack(
  tag  = "Fit",
  data = list(y = coor.numer.imp.5$IgG),  
  A    = list(A2.imp.5, 1),                      
  effects = list(                 
    w = w.index.imp.5,            #Spatial field  
    X.imp.5.cs_prp = as.data.frame(X.imp.5.cs_prp)))  #Covariates

f1.imp.5.c.esp.cs_prp <- y ~ -1 + Intercept + cs_prp + 
  f(w, model=spde.imp.5)


I1.imp.5.c.esp.cs_prp <- inla(f1.imp.5.c.esp.cs_prp,
                              family = "binomial", 
                              data = inla.stack.data(Stk2.imp.5.cs_prp),
                              control.compute = list(dic = TRUE),
                              control.predictor = list(A = inla.stack.A(Stk2.imp.5.cs_prp)))

summary(I1.imp.5.c.esp.cs_prp)

## hours at home

X.imp.5.hrs_cs_ctg <- data.frame(Intercept = rep(1, N),
                                 hrs_cs_ctg = coor.numer.imp.5$hrs_cs_ctg)

#Stack
Stk2.imp.5.hrs_cs_ctg <- inla.stack(
  tag  = "Fit",
  data = list(y = coor.numer.imp.5$IgG),  
  A    = list(A2.imp.5, 1),                      
  effects = list(                 
    w = w.index.imp.5,            #Spatial field  
    X.imp.5.hrs_cs_ctg = as.data.frame(X.imp.5.hrs_cs_ctg)))  #Covariates

f1.imp.5.c.esp.hrs_cs_ctg <- y ~ -1 + Intercept + hrs_cs_ctg + 
  f(w, model=spde.imp.5)


I1.imp.5.c.esp.hrs_cs_ctg <- inla(f1.imp.5.c.esp.hrs_cs_ctg,
                                  family = "binomial", 
                                  data = inla.stack.data(Stk2.imp.5.hrs_cs_ctg),
                                  control.compute = list(dic = TRUE),
                                  control.predictor = list(A = inla.stack.A(Stk2.imp.5.hrs_cs_ctg)))

summary(I1.imp.5.c.esp.hrs_cs_ctg)

## number of residents

X.imp.5.num_mor_ctg <- data.frame(Intercept = rep(1, N),
                                  num_mor_ctg = coor.numer.imp.5$num_mor_ctg)

#Stack
Stk2.imp.5.num_mor_ctg <- inla.stack(
  tag  = "Fit",
  data = list(y = coor.numer.imp.5$IgG),  
  A    = list(A2.imp.5, 1),                      
  effects = list(                 
    w = w.index.imp.5,            #Spatial field  
    X.imp.5.num_mor_ctg = as.data.frame(X.imp.5.num_mor_ctg)))  #Covariates

f1.imp.5.c.esp.num_mor_ctg <- y ~ -1 + Intercept + num_mor_ctg + 
  f(w, model=spde.imp.5)


I1.imp.5.c.esp.num_mor_ctg <- inla(f1.imp.5.c.esp.num_mor_ctg,
                                   family = "binomial", 
                                   data = inla.stack.data(Stk2.imp.5.num_mor_ctg),
                                   control.compute = list(dic = TRUE),
                                   control.predictor = list(A = inla.stack.A(Stk2.imp.5.num_mor_ctg)))

summary(I1.imp.5.c.esp.num_mor_ctg)

#########

##### obtaining the adjusted betas 

X.imp.5 <- data.frame(Intercept = rep(1, N),
                      sexo  = coor.numer.imp.5$sexo,
                      raca   = coor.numer.imp.5$raca,
                      est_civ = coor.numer.imp.5$est_civ,
                      idade.std = coor.numer.imp.5$idade.std,
                      escol = coor.numer.imp.5$escol,
                      ocup = coor.numer.imp.5$ocup,
                      renda.std=coor.numer.imp.5$renda.std,
                      tipo_dom = coor.numer.imp.5$tipo_dom,
                      cs_prp = coor.numer.imp.5$cs_prp,
                      hrs_cs_ctg = coor.numer.imp.5$hrs_cs_ctg,
                      num_mor_ctg = coor.numer.imp.5$num_mor_ctg
)


#Stack
Stk2.imp.5 <- inla.stack(
  tag  = "Fit",
  data = list(y = coor.numer.imp.5$IgG),  
  A    = list(A2.imp.5, 1),                      
  effects = list(                 
    w = w.index.imp.5,            #Spatial field  
    X.imp.5 = as.data.frame(X.imp.5)))  #Covariates

f1.imp.5.c.esp <- y ~ -1 + Intercept + sexo+raca+est_civ+idade.std+escol+ocup+renda.std+
  tipo_dom+cs_prp+hrs_cs_ctg+num_mor_ctg + 
  f(w, model=spde.imp.5)


I1.imp.5.c.esp <- inla(f1.imp.5.c.esp,
                       family = "binomial", 
                       data = inla.stack.data(Stk2.imp.5),
                       control.compute = list(dic = TRUE),
                       control.predictor = list(A = inla.stack.A(Stk2.imp.5)))

c(I1.s.esp.imp.5$dic$dic, I1.imp.5.c.esp$dic$dic)

summary(I1.s.esp.imp.5)
summary(I1.imp.5.c.esp)

########### INTERACTIONS - Dataframe 5

## interactions between race, age and house type and all two interactions

f1.imp.5.c.esp.int <- y ~ -1 + Intercept + sexo+raca+est_civ+idade.std+escol+ocup+renda.std+
  tipo_dom+cs_prp+hrs_cs_ctg+num_mor_ctg + raca*idade.std*tipo_dom +
  f(w, model=spde.imp.5)


I1.imp.5.c.esp.int <- inla(f1.imp.5.c.esp.int,
                           family = "binomial", 
                           data = inla.stack.data(Stk2.imp.5),
                           control.compute = list(dic = TRUE),
                           control.predictor = list(A = inla.stack.A(Stk2.imp.5)))

I1.imp.5.c.esp.int$dic$dic # 1445.99

summary(I1.imp.5.c.esp.int)

## Considering only the interaction  between two covariates

### maintaing all two interactions

f1.imp.5.c.esp.int.2 <- y ~ -1 + Intercept + sexo+raca+est_civ+idade.std+escol+ocup+renda.std+
  tipo_dom+cs_prp+hrs_cs_ctg+num_mor_ctg + raca*idade.std + raca*tipo_dom + idade.std*tipo_dom +
  f(w, model=spde.imp.5)


I1.imp.5.c.esp.int.2 <- inla(f1.imp.5.c.esp.int.2,
                             family = "binomial", 
                             data = inla.stack.data(Stk2.imp.5),
                             control.compute = list(dic = TRUE),
                             control.predictor = list(A = inla.stack.A(Stk2.imp.5)))

I1.imp.5.c.esp.int.2$dic$dic # 1444.52

summary(I1.imp.5.c.esp.int.2)

## considering the following two interactions: race and age; race and house type

f1.imp.5.c.esp.int.2.1 <- y ~ -1 + Intercept + sexo+raca+est_civ+idade.std+escol+ocup+renda.std+
  tipo_dom+cs_prp+hrs_cs_ctg+num_mor_ctg + raca*idade.std + raca*tipo_dom+
  f(w, model=spde.imp.5)


I1.imp.5.c.esp.int.2.1 <- inla(f1.imp.5.c.esp.int.2.1,
                               family = "binomial", 
                               data = inla.stack.data(Stk2.imp.5),
                               control.compute = list(dic = TRUE),
                               control.predictor = list(A = inla.stack.A(Stk2.imp.5)))

I1.imp.5.c.esp.int.2.1$dic$dic # 1443.52

summary(I1.imp.5.c.esp.int.2.1)

## considering the following two interactions: race and age; age and house type

f1.imp.5.c.esp.int.2.2 <- y ~ -1 + Intercept + sexo+raca+est_civ+idade.std+escol+ocup+renda.std+
  tipo_dom+cs_prp+hrs_cs_ctg+num_mor_ctg + raca*idade.std + idade.std*tipo_dom +
  f(w, model=spde.imp.5)


I1.imp.5.c.esp.int.2.2 <- inla(f1.imp.5.c.esp.int.2.2,
                               family = "binomial", 
                               data = inla.stack.data(Stk2.imp.5),
                               control.compute = list(dic = TRUE),
                               control.predictor = list(A = inla.stack.A(Stk2.imp.5)))

I1.imp.5.c.esp.int.2.2$dic$dic # 1442.57

summary(I1.imp.5.c.esp.int.2.2)

## considering the following two interactions: race and house type; age and house type

f1.imp.5.c.esp.int.2.3 <- y ~ -1 + Intercept + sexo+raca+est_civ+idade.std+escol+ocup+renda.std+
  tipo_dom+cs_prp+hrs_cs_ctg+num_mor_ctg + raca*tipo_dom + idade.std*tipo_dom +
  f(w, model=spde.imp.5)


I1.imp.5.c.esp.int.2.3 <- inla(f1.imp.5.c.esp.int.2.3,
                               family = "binomial", 
                               data = inla.stack.data(Stk2.imp.5),
                               control.compute = list(dic = TRUE),
                               control.predictor = list(A = inla.stack.A(Stk2.imp.5)))

I1.imp.5.c.esp.int.2.3$dic$dic # 1442.66

summary(I1.imp.5.c.esp.int.2.3)


##### considering only one type of interactions

## race and age

f1.imp.5.c.esp.int.1.a <- y ~ -1 + Intercept + sexo+raca+est_civ+idade.std+escol+ocup+renda.std+
  tipo_dom+cs_prp+hrs_cs_ctg+num_mor_ctg + raca*idade.std + 
  f(w, model=spde.imp.5)


I1.imp.5.c.esp.int.1.a <- inla(f1.imp.5.c.esp.int.1.a,
                               family = "binomial", 
                               data = inla.stack.data(Stk2.imp.5),
                               control.compute = list(dic = TRUE),
                               control.predictor = list(A = inla.stack.A(Stk2.imp.5)))

I1.imp.5.c.esp.int.1.a$dic$dic # 1441.58

summary(I1.imp.5.c.esp.int.1.a)

## race and house type

f1.imp.5.c.esp.int.1.b <- y ~ -1 + Intercept + sexo+raca+est_civ+idade.std+escol+ocup+renda.std+
  tipo_dom+cs_prp+hrs_cs_ctg+num_mor_ctg + raca*tipo_dom  +
  f(w, model=spde.imp.5)


I1.imp.5.c.esp.int.1.b <- inla(f1.imp.5.c.esp.int.1.b,
                               family = "binomial", 
                               data = inla.stack.data(Stk2.imp.5),
                               control.compute = list(dic = TRUE),
                               control.predictor = list(A = inla.stack.A(Stk2.imp.5)))

I1.imp.5.c.esp.int.1.b$dic$dic # 1441.61

summary(I1.imp.5.c.esp.int.1.b)

## age and house type

f1.imp.5.c.esp.int.1.c <- y ~ -1 + Intercept + sexo+raca+est_civ+idade.std+escol+ocup+renda.std+
  tipo_dom+cs_prp+hrs_cs_ctg+num_mor_ctg + idade.std*tipo_dom +
  f(w, model=spde.imp.5)


I1.imp.5.c.esp.int.1.c <- inla(f1.imp.5.c.esp.int.1.c,
                               family = "binomial", 
                               data = inla.stack.data(Stk2.imp.5),
                               control.compute = list(dic = TRUE),
                               control.predictor = list(A = inla.stack.A(Stk2.imp.5)))

I1.imp.5.c.esp.int.1.c$dic$dic # 1440.70

summary(I1.imp.5.c.esp.int.1.c)


####################################################################################################

## Obtaing the results for the model with space - using the command 'poll.scalar of 'mice' package


####################

#### Crude betas

### vectors with the betas and variances for each covariate

# data with betas (mean)

means.betas.c.esp.crude <- read.csv("means_betas_covar_c_esp_crude.csv",sep=";")
head(means.betas.c.esp.crude)

# data with variances of betas (se^2)

var.betas.c.esp.crude <- read.csv("varian_betas_covar_c_esp_crude.csv",sep=";")
head(var.betas.c.esp.crude)

## calculating the estimatives for each one of the covariatets

# intercept

str(means.betas.c.esp.crude)

m <- 5 # n� of imputations
Q.inter.esp.crude <- means.betas.c.esp.crude[,2]
U.e.inter.esp.crude <- var.betas.c.esp.crude[,2]

pool.scalar(Q.inter.esp.crude,U.e.inter.esp.crude,nrow(coor.numer.imp.1),k=1)

qt(c(.025, .975), df=1302)

## sex

str(means.betas.c.esp.crude)
str(var.betas.c.esp.crude)

Q.sex.esp.crude <- means.betas.c.esp.crude[,3]
U.e.sex.esp.crude <- var.betas.c.esp.crude[,3]

pool.scalar(Q.sex.esp.crude,U.e.sex.esp.crude,nrow(coor.numer.imp.1),k=1)

qt(c(.025, .975), df=1319)

## race

str(means.betas.c.esp.crude)
str(var.betas.c.esp.crude)

Q.raca.esp.crude <- means.betas.c.esp.crude[,4]
U.e.raca.esp.crude <- var.betas.c.esp.crude[,4]

pool.scalar(Q.raca.esp.crude,U.e.raca.esp.crude,nrow(coor.numer.imp.1),k=1)

qt(c(.025, .975), df=746)

## marital status

str(means.betas.c.esp.crude)
str(var.betas.c.esp.crude)

Q.est.civ.esp.crude <- means.betas.c.esp.crude[,5]
U.e.est.civ.esp.crude <- var.betas.c.esp.crude[,5]

pool.scalar(Q.est.civ.esp.crude,U.e.est.civ.esp.crude,nrow(coor.numer.imp.1),k=1)

qt(c(.025, .975), df=1307)

## age

str(means.betas.c.esp.crude)
str(var.betas.c.esp.crude)

Q.idade.esp.crude <- means.betas.c.esp.crude[,6]
U.e.idade.esp.crude <- var.betas.c.esp.crude[,6]

pool.scalar(Q.idade.esp.crude,U.e.idade.esp.crude,nrow(coor.numer.imp.1),k=1)

qt(c(.025, .975), df=1319)

## schooling

str(means.betas.c.esp.crude)
str(var.betas.c.esp.crude)

Q.escol.esp.crude <- means.betas.c.esp.crude[,7]
U.e.escol.esp.crude <- var.betas.c.esp.crude[,7]

pool.scalar(Q.escol.esp.crude,U.e.escol.esp.crude,nrow(coor.numer.imp.1),k=1)

qt(c(.025, .975), df=765)

## occupation

str(means.betas.c.esp.crude)
str(var.betas.c.esp.crude)

Q.ocup.esp.crude <- means.betas.c.esp.crude[,8]
U.e.ocup.esp.crude <- var.betas.c.esp.crude[,8]

pool.scalar(Q.ocup.esp.crude,U.e.ocup.esp.crude,nrow(coor.numer.imp.1),k=1)

qt(c(.025, .975), df=1233)

## income

str(means.betas.c.esp.crude)
str(var.betas.c.esp.crude)

Q.renda.esp.crude <- means.betas.c.esp.crude[,9]
U.e.renda.esp.crude <- var.betas.c.esp.crude[,9]

pool.scalar(Q.renda.esp.crude,U.e.renda.esp.crude,nrow(coor.numer.imp.1),k=1)

qt(c(.025, .975), df=529)

## house tipe

str(means.betas.c.esp.crude)
str(var.betas.c.esp.crude)

Q.tip.dom.esp.crude <- means.betas.c.esp.crude[,10]
U.e.tip.dom.esp.crude <- var.betas.c.esp.crude[,10]

pool.scalar(Q.tip.dom.esp.crude,U.e.tip.dom.esp.crude,nrow(coor.numer.imp.1),k=1)

qt(c(.025, .975), df=1319)

## home owership

str(means.betas.c.esp.crude)
str(var.betas.c.esp.crude)

Q.cs.prp.esp.crude <- means.betas.c.esp.crude[,11]
U.e.cs.prp.esp.crude <- var.betas.c.esp.crude[,11]

pool.scalar(Q.cs.prp.esp.crude,U.e.cs.prp.esp.crude,nrow(coor.numer.imp.1),k=1)

qt(c(.025, .975), df=1218)


## hours at home

str(means.betas.c.esp.crude)
str(var.betas.c.esp.crude)

Q.hrs.esp.crude <- means.betas.c.esp.crude[,12]
U.e.hrs.esp.crude <- var.betas.c.esp.crude[,12]

pool.scalar(Q.hrs.esp.crude,U.e.hrs.esp.crude,nrow(coor.numer.imp.1),k=1)

qt(c(.025, .975), df=1230)

## num mor

str(means.betas.c.esp.crude)
str(var.betas.c.esp.crude)

Q.morad.esp.crude <- means.betas.c.esp.crude[,13]
U.e.morad.esp.crude <- var.betas.c.esp.crude[,13]

pool.scalar(Q.morad.esp.crude,U.e.morad.esp.crude,nrow(coor.numer.imp.1),k=1)

qt(c(.025, .975), df=1279)

#####################

## Adjuted betas


str(coor.numer.imp.1)

### vectors with the betas and variances for each covariate

# data with betas (mean)

means.betas.c.esp <- read.csv("means_betas_covar_c_esp_29092017.csv",sep=";")
head(means.betas.c.esp)

# data with variances of betas (se^2)

var.betas.c.esp <- read.csv("varian_betas_covar_c_esp_29092017.csv",sep=";")
head(var.betas.c.esp)

## calculating the estimatives for each one of the covariatets

# intercept

str(means.betas.c.esp)

m <- 5 # n� of imputations
Q.inter.esp <- means.betas.c.esp[,2]
U.e.inter.esp <- var.betas.c.esp[,2]

pool.scalar(Q.inter.esp,U.e.inter.esp,nrow(coor.numer.imp.1),k=1)

qt(c(.025, .975), df=1302)

## sex

str(means.betas.c.esp)
str(var.betas.c.esp)

Q.sex.esp <- means.betas.c.esp[,3]
U.e.sex.esp <- var.betas.c.esp[,3]

pool.scalar(Q.sex.esp,U.e.sex.esp,nrow(coor.numer.imp.1),k=1)

qt(c(.025, .975), df=1311)

## race

str(means.betas.c.esp)
str(var.betas.c.esp)

Q.raca.esp <- means.betas.c.esp[,4]
U.e.raca.esp <- var.betas.c.esp[,4]

pool.scalar(Q.raca.esp,U.e.raca.esp,nrow(coor.numer.imp.1),k=1)

qt(c(.025, .975), df=955)

## marital status

str(means.betas.c.esp)
str(var.betas.c.esp)

Q.est.civ.esp <- means.betas.c.esp[,5]
U.e.est.civ.esp <- var.betas.c.esp[,5]

pool.scalar(Q.est.civ.esp,U.e.est.civ.esp,nrow(coor.numer.imp.1),k=1)

qt(c(.025, .975), df=1300)

## age

str(means.betas.c.esp)
str(var.betas.c.esp)

Q.idade.esp <- means.betas.c.esp[,6]
U.e.idade.esp <- var.betas.c.esp[,6]

pool.scalar(Q.idade.esp,U.e.idade.esp,nrow(coor.numer.imp.1),k=1)

qt(c(.025, .975), df=1307)

## schooling

str(means.betas.c.esp)
str(var.betas.c.esp)

Q.escol.esp <- means.betas.c.esp[,7]
U.e.escol.esp <- var.betas.c.esp[,7]

pool.scalar(Q.escol.esp,U.e.escol.esp,nrow(coor.numer.imp.1),k=1)

qt(c(.025, .975), df=757)

## occupation

str(means.betas.c.esp)
str(var.betas.c.esp)

Q.ocup.esp <- means.betas.c.esp[,8]
U.e.ocup.esp <- var.betas.c.esp[,8]

pool.scalar(Q.ocup.esp,U.e.ocup.esp,nrow(coor.numer.imp.1),k=1)

qt(c(.025, .975), df=1300)

## income

str(means.betas.c.esp)
str(var.betas.c.esp)

Q.renda.esp <- means.betas.c.esp[,9]
U.e.renda.esp <- var.betas.c.esp[,9]

pool.scalar(Q.renda.esp,U.e.renda.esp,nrow(coor.numer.imp.1),k=1)

qt(c(.025, .975), df=666)

## house tipe

str(means.betas.c.esp)
str(var.betas.c.esp)

Q.tip.dom.esp <- means.betas.c.esp[,10]
U.e.tip.dom.esp <- var.betas.c.esp[,10]

pool.scalar(Q.tip.dom.esp,U.e.tip.dom.esp,nrow(coor.numer.imp.1),k=1)

qt(c(.025, .975), df=1300)

## home owership

str(means.betas.c.esp)
str(var.betas.c.esp)

Q.cs.prp.esp <- means.betas.c.esp[,11]
U.e.cs.prp.esp <- var.betas.c.esp[,11]

pool.scalar(Q.cs.prp.esp,U.e.cs.prp.esp,nrow(coor.numer.imp.1),k=1)

qt(c(.025, .975), df=1300)


## hours at home

str(means.betas.c.esp)
str(var.betas.c.esp)

Q.hrs.esp <- means.betas.c.esp[,12]
U.e.hrs.esp <- var.betas.c.esp[,12]

pool.scalar(Q.hrs.esp,U.e.hrs.esp,nrow(coor.numer.imp.1),k=1)

qt(c(.025, .975), df=1209)

## num mor

str(means.betas.c.esp)
str(var.betas.c.esp)

Q.morad.esp <- means.betas.c.esp[,13]
U.e.morad.esp <- var.betas.c.esp[,13]

pool.scalar(Q.morad.esp,U.e.morad.esp,nrow(coor.numer.imp.1),k=1)

qt(c(.025, .975), df=1178)

#############################################################################################


## Spatial autocorrelacion structure

## imputed dataset 1

# hyper-parameters.

SpatField.w.imp.1 <- inla.spde2.result(inla = I1.imp.1.c.esp,
                                 name = "w",
                                 spde = spde.imp.1,
                                 do.transfer = TRUE)
names(SpatField.w.imp.1)

Kappa.imp.1 <- inla.emarginal(function(x) x, 
                        SpatField.w.imp.1$marginals.kappa[[1]] )

Sigma_u.imp.1 <- inla.emarginal(function(x) sqrt(x), 
                          SpatField.w.imp.1$marginals.variance.nominal[[1]] )

range.imp.1 <- inla.emarginal(function(x) x, 
                        SpatField.w.imp.1$marginals.range.nominal[[1]] )

Kappa.imp.1
Sigma_u.imp.1
range.imp.1       #Distance at which the correlation diminishes # 1606.7


# Graph of the correlation structure

LocMesh.imp.1 <- mesh.imp.1$loc[,1:2]

# distance between each vertex.
D1.imp.1 <- as.matrix(dist(LocMesh.imp.1)) # matriz de 12266 x 12266
nrow(D1.imp.1)
ncol(D1.imp.1)

# Using the estimated parameters from the model (see above)
# we can calculate the imposed Matern correlation values.
d.vec.imp.1 <- seq(0, max(D1.imp.1), length = 100)      
Cor.M.imp.1 <- (Kappa.imp.1 * d.vec.imp.1) * besselK(Kappa.imp.1 * d.vec.imp.1, 1) 
Cor.M.imp.1[1] <- 1

# Which we plot here:

par(mfrow=c(1,1), mar = c(5,5,2,2))
png("correl_imp1_nv.png", width = 20, height = 20, units = 'cm', res = 600)
plot(x = d.vec.imp.1, 
     y = Cor.M.imp.1, 
     pch = 16, 
     type = "l", 
     cex.lab = 1.5,
     xlab = "Distance (m)", 
     ylab = "Correlation",
     xlim = c(0, 1500))
abline(h = 0.1, lty = 2)
dev.off()


################################################################################################

# Working with the spatial component, the wks. 
# posterior mean values - obtained via

w.pm.imp.1 <- I1.imp.1.c.esp$summary.random$w$mean  
w.sd.imp.1 <- I1.imp.1.c.esp$summary.random$w$sd

length(w.pm.imp.1)  

# This is the spatial field calculated at all the mesh points
# Using INLA functions to do join the w.pm and the coord of the vertices of the mesh. 


# There are various ways to plot the spatial 
# field. One option is to use the function 
# inla.mesh.projector; it creates a lattice 
# using the mesh and specified ranges. 

w.proj.imp.1 <- inla.mesh.projector(mesh.imp.1,
                              xlim = range(Loc.imp.1[,1]),
                              ylim = range(Loc.imp.1[,2])) 


names(w.proj.imp.1)
w.proj.imp.1$y

# The function inla.mesh.project can then 
# be used to project the 957 posterior mean 
# values on this grid. By default a lattice 
# of 100 by 100 is used.

w.pm100_100.imp.1 <- inla.mesh.project(w.proj.imp.1, w.pm.imp.1)
w.sd100_100.imp.1 <- inla.mesh.project(w.proj.imp.1, w.sd.imp.1)

# This w.pm100_100 is of dimension 100 by 100 
# and is a projection (interpolation and extrapolation) 
# of the random field w. We can use the levelplot 
# function from the lattice package to plot w.pm100_100

grid1.imp.1 <- expand.grid(x = w.proj.imp.1$x, 
                     y = w.proj.imp.1$y)
grid1.imp.1$z <- as.vector(w.pm100_100.imp.1)               
plot.wpm.imp.1 <- levelplot(z ~ x * y,
                      data = grid1.imp.1, 
                      scales = list(draw = TRUE),
                      aspect="iso",
                      xlab = list("Longitude", cex = 1.5),
                      ylab = list("Latitude", cex = 1.5),
                      main = list("Posterior mean spatial random field", cex = 1.5))

# And do the same for the posterior standard deviation 
grid2.imp.1 <- expand.grid(x = w.proj.imp.1$x, 
                     y = w.proj.imp.1$y)
grid2.imp.1$z <- as.vector(w.sd100_100.imp.1)               
plot.wsd.imp.1 <- levelplot(z ~ x * y,
                      data = grid2.imp.1, 
                      scales = list(draw = TRUE),
                      aspect="iso",
                      xlab = list("Longitude", cex = 1.5),
                      ylab = list("Latitude", cex = 1.5),
                      main = list("Posterior sd spatial random field", cex = 1.5))
#And plot both graphs


print(plot.wpm.imp.1)
quartz()  #This is a Mac command. Use  win.graph() for Windows
print(plot.wsd.imp.1)

png("plot_wpm_imp_1.png", width = 20, height = 20, units = 'cm', res = 600)
levelplot(z ~ x * y,
                            data = grid1.imp.1, 
                            scales = list(draw = TRUE),
                            aspect="iso",
                            xlab = list("Longitude (m)", cex = 1.5),
                            ylab = list("Latitude (m)", cex = 1.5),
                            main = list("Posterior mean spatial random field", cex = 1.5))
dev.off()

png("plot_wsd_imp_1.png", width = 20, height = 20, units = 'cm', res = 600)
levelplot(z ~ x * y,
          data = grid2.imp.1, 
          scales = list(draw = TRUE),
          aspect="iso",
          xlab = list("Longitude", cex = 1.5),
          ylab = list("Latitude", cex = 1.5),
          main = list("Posterior sd spatial random field", cex = 1.5))
dev.off()

head(grid)


# Plot the spatial random effects u_i.
# - Big points for large u_i
# - Small dots for small u_i
# - Different colour for positive and negative u_i 
# The u.pm below is the spatial random effect at the 
# sampling locations.

u.proj.imp.1 <- inla.mesh.projector(mesh.imp.1, loc = Loc.imp.1)
u.pm.imp.1   <- inla.mesh.project(u.proj.imp.1, I1.imp.1.c.esp$summary.random$w$mean)
u.pm.imp.1

# Use different font sizes and colours dependening on the values of g.mean
MyCex.imp.1 <- 2 * abs(u.pm.imp.1) / max(u.pm.imp.1)
SignResidual.imp.1 <- as.numeric(u.pm.imp.1 >=0) + 1
MyCol.imp.1 <- c("red", "blue")[SignResidual.imp.1] 
MyPch.imp.1 <- c(1, 16)[SignResidual.imp.1] 
#Yellow point is a positive u_i
#Red point is a negative u_i   

png("plot_u_i_s.png", width = 20, height = 20, units = 'cm', res = 600)
xyplot(Northing ~ Easting,
       data = coor.numer.imp.1,
       aspect = "iso",
       col = MyCol.imp.1,
       pch = 16,
       cex = MyCex.imp.1)
dev.off()

##########################################

## imputed dataset 2


SpatField.w.imp.2 <- inla.spde2.result(inla = I1.imp.2.c.esp,
                                       name = "w",
                                       spde = spde.imp.2,
                                       do.transfer = TRUE)
names(SpatField.w.imp.2)

Kappa.imp.2 <- inla.emarginal(function(x) x, 
                              SpatField.w.imp.2$marginals.kappa[[1]] )

Sigma_u.imp.2 <- inla.emarginal(function(x) sqrt(x), 
                                SpatField.w.imp.2$marginals.variance.nominal[[1]] )

range.imp.2 <- inla.emarginal(function(x) x, 
                              SpatField.w.imp.2$marginals.range.nominal[[1]] )

Kappa.imp.2
Sigma_u.imp.2
range.imp.2    #Distance at which the correlation diminishes - 1557.2

# Graph of the correlation structure

LocMesh.imp.2 <- mesh.imp.2$loc[,1:2]

# distance between each vertex.
D1.imp.2 <- as.matrix(dist(LocMesh.imp.2)) # matriz de 12266 x 12266
nrow(D1.imp.2)
ncol(D1.imp.2)

# Using the estimated parameters from the model (see above)
# we can calculate the imposed Matern correlation values.
d.vec.imp.2 <- seq(0, max(D1.imp.2), length = 100)      
Cor.M.imp.2 <- (Kappa.imp.2 * d.vec.imp.2) * besselK(Kappa.imp.2 * d.vec.imp.2, 1) 
Cor.M.imp.2[1] <- 1

# Which we plot here:

par(mfrow=c(1,1), mar = c(5,5,2,2))
png("correl_imp2_nv.png", width = 20, height = 20, units = 'cm', res = 600)
plot(x = d.vec.imp.2, 
     y = Cor.M.imp.2, 
     pch = 16, 
     type = "l", 
     cex.lab = 1.5,
     xlab = "Distance (m)", 
     ylab = "Correlation",
     xlim = c(0, 1500))
abline(h = 0.1, lty = 2)
dev.off()

##########################################

## imputed dataset 3


SpatField.w.imp.3 <- inla.spde2.result(inla = I1.imp.3.c.esp,
                                       name = "w",
                                       spde = spde.imp.3,
                                       do.transfer = TRUE)
names(SpatField.w.imp.3)

Kappa.imp.3 <- inla.emarginal(function(x) x, 
                              SpatField.w.imp.3$marginals.kappa[[1]] )

Sigma_u.imp.3 <- inla.emarginal(function(x) sqrt(x), 
                                SpatField.w.imp.3$marginals.variance.nominal[[1]] )

range.imp.3 <- inla.emarginal(function(x) x, 
                              SpatField.w.imp.3$marginals.range.nominal[[1]] )

Kappa.imp.3
Sigma_u.imp.3
range.imp.3    #Distance at which the correlation diminishes # 1631.1

# Graph of the correlation structure

LocMesh.imp.3 <- mesh.imp.3$loc[,1:2]

# distance between each vertex.
D1.imp.3 <- as.matrix(dist(LocMesh.imp.3)) # matriz de 12266 x 12266
nrow(D1.imp.3)
ncol(D1.imp.3)

# Using the estimated parameters from the model (see above)
# we can calculate the imposed Matern correlation values.
d.vec.imp.3 <- seq(0, max(D1.imp.3), length = 100)      
Cor.M.imp.3 <- (Kappa.imp.3 * d.vec.imp.3) * besselK(Kappa.imp.3 * d.vec.imp.3, 1) 
Cor.M.imp.3[1] <- 1

# Which we plot here:

par(mfrow=c(1,1), mar = c(5,5,2,2))
png("correl_imp3_nv.png", width = 20, height = 20, units = 'cm', res = 600)
plot(x = d.vec.imp.3, 
     y = Cor.M.imp.3, 
     pch = 16, 
     type = "l", 
     cex.lab = 1.5,
     xlab = "Distance (m)", 
     ylab = "Correlation",
     xlim = c(0, 1500))
abline(h = 0.1, lty = 2)
dev.off()


########################################################

## imputed dataset 4


SpatField.w.imp.4 <- inla.spde2.result(inla = I1.imp.4.c.esp,
                                       name = "w",
                                       spde = spde.imp.4,
                                       do.transfer = TRUE)
names(SpatField.w.imp.4)

Kappa.imp.4 <- inla.emarginal(function(x) x, 
                              SpatField.w.imp.4$marginals.kappa[[1]] )

Sigma_u.imp.4 <- inla.emarginal(function(x) sqrt(x), 
                                SpatField.w.imp.4$marginals.variance.nominal[[1]] )

range.imp.4 <- inla.emarginal(function(x) x, 
                              SpatField.w.imp.4$marginals.range.nominal[[1]] )

Kappa.imp.4
Sigma_u.imp.4
range.imp.4    #Distance at which the correlation diminishes # 1687.5

# Graph of the correlation structure

LocMesh.imp.4 <- mesh.imp.4$loc[,1:2]

# distance between each vertex.
D1.imp.4 <- as.matrix(dist(LocMesh.imp.4)) # matriz de 12266 x 12266 ### DEU ERRO: cannot allocate vector of size 573.9 Mb
nrow(D1.imp.4)
ncol(D1.imp.4)

# Using the estimated parameters from the model (see above)
# we can calculate the imposed Matern correlation values.
d.vec.imp.4 <- seq(0, max(D1.imp.4), length = 100)      
Cor.M.imp.4 <- (Kappa.imp.4 * d.vec.imp.4) * besselK(Kappa.imp.4 * d.vec.imp.4, 1) 
Cor.M.imp.4[1] <- 1

# Which we plot here:

par(mfrow=c(1,1), mar = c(5,5,2,2))
png("correl_imp4_nv.png", width = 20, height = 20, units = 'cm', res = 600)
plot(x = d.vec.imp.4, 
     y = Cor.M.imp.4, 
     pch = 16, 
     type = "l", 
     cex.lab = 1.5,
     xlab = "Distance (m)", 
     ylab = "Correlation",
     xlim = c(0, 1500))
abline(h = 0.1, lty = 2)
dev.off()

#####################################################################

## imputed dataset 5


SpatField.w.imp.5 <- inla.spde2.result(inla = I1.imp.5.c.esp,
                                       name = "w",
                                       spde = spde.imp.5,
                                       do.transfer = TRUE)
names(SpatField.w.imp.5)

Kappa.imp.5 <- inla.emarginal(function(x) x, 
                              SpatField.w.imp.5$marginals.kappa[[1]] )

Sigma_u.imp.5 <- inla.emarginal(function(x) sqrt(x), 
                                SpatField.w.imp.5$marginals.variance.nominal[[1]] )

range.imp.5 <- inla.emarginal(function(x) x, 
                              SpatField.w.imp.5$marginals.range.nominal[[1]] )

Kappa.imp.5
Sigma_u.imp.5
range.imp.5    #Distance at which the correlation diminishes # 1570.0

# Graph of the correlation structure

LocMesh.imp.5 <- mesh.imp.5$loc[,1:2]

# distance between each vertex.
D1.imp.5 <- as.matrix(dist(LocMesh.imp.5)) # matriz de 12266 x 12266
nrow(D1.imp.5)
ncol(D1.imp.5)

# Using the estimated parameters from the model (see above)
# we can calculate the imposed Matern correlation values.
d.vec.imp.5 <- seq(0, max(D1.imp.5), length = 100)      
Cor.M.imp.5 <- (Kappa.imp.5 * d.vec.imp.5) * besselK(Kappa.imp.5 * d.vec.imp.5, 1) 
Cor.M.imp.5[1] <- 1

# Which we plot here:

par(mfrow=c(1,1), mar = c(5,5,2,2))
png("correl_imp5_nv.png", width = 20, height = 20, units = 'cm', res = 600)
plot(x = d.vec.imp.5, 
     y = Cor.M.imp.5, 
     pch = 16, 
     type = "l", 
     cex.lab = 1.5,
     xlab = "Distance (m)", 
     ylab = "Correlation",
     xlim = c(0, 1500))
abline(h = 0.1, lty = 2)
dev.off()

#####################################################################
